# Supplementary material for: Insights into the transcriptional regulation of CD22 in B cell chronic lymphocytic leukemia
Source: J Biol Chem. 2025 Mar 5;301(4):108386. doi: 10.1016/j.jbc.2025.108386 (PMC11999274; doi:10.1016/j.jbc.2025.108386)
Supplement: Table S2 [file mmc2.xlsx]

## Sheet: Sheet1
Table S2. LFQ of proteins (normalized by total peak area of each sample) identified by DNA pulldown-proteomics.
Uniprot Accession	Uniprot ID	Gene symbol	Sequence coverage [%]	Unique sequence coverage [%]	Mol. weight [kDa]	Score	BJAB_mGC2	BJAB_mGC3	BJAB_mE2	BJAB_mE3	BJAB_WT2	BJAB_WT3	MEC1_mGC2	MEC1_mGC3	MEC1_mE2	MEC1_mE3	MEC_WT2	MEC_WT3
P31946	1433B_HUMAN	YWHAB	21.5	14.2	28.082	-2	0	0	0	0	0	0	0	0	0	0	0	0
P62258	1433E_HUMAN	YWHAE	19.2	12.2	29.174	4.7513	0	0	0	0	0	0	0	3.99027e-06	0	0	0	0
P27348	1433T_HUMAN	YWHAQ	25.7	18.4	27.764	25.523	3.7567e-05	3.88551e-05	3.88224e-05	1.75415e-05	2.30534e-05	1.11069e-05	3.49526e-05	1.65006e-05	2.37417e-05	1.21928e-05	2.85406e-05	1.84066e-05
P63104	1433Z_HUMAN	YWHAZ	20.8	13.5	27.745	12.794	0	0	0	0	0	0	0	0	0	0	0	0
Q13362	2A5G_HUMAN	PPP2R5C	18.7	9.4	61.06	37.511	4.18269e-06	3.18369e-06	2.86454e-05	1.97464e-05	1.75095e-05	1.15442e-05	7.46706e-06	4.74874e-06	0	4.57477e-06	1.0102e-05	5.29341e-06
Q9Y3L3	3BP1_HUMAN	SH3BP1	6.3	6.3	75.712	15.729	0	0	3.32854e-05	1.55599e-05	3.87123e-05	0	3.26974e-05	2.08606e-05	2.37179e-05	0	2.26638e-05	1.83838e-05
P29372	3MG_HUMAN	MPG	41.3	41.3	32.868	46.734	0	1.6679e-05	3.48806e-05	2.9065e-05	1.78137e-05	2.38271e-05	0.000512586	0.000185016	0.000541203	0.000437323	0.000478296	0.000385848
P08195	4F2_HUMAN	SLC3A2	6.2	6.2	67.993	39.762	0	0	0	0	2.57947e-05	1.239e-05	2.14703e-05	8.39162e-06	1.92791e-05	3.50817e-06	2.13394e-05	0
Q9Y6E2	5MP1_HUMAN	BZW2	18.6	16.9	48.162	113.95	0	0	3.03881e-05	3.53796e-05	8.53651e-05	3.08832e-05	1.67294e-05	0	1.00245e-05	0	1.82339e-05	1.1006e-05
Q7L1Q6	5MP2_HUMAN	BZW1	23.2	21.5	48.043	16.559	0	0	0	8.2357e-06	2.03851e-05	0	1.54813e-05	0	3.23941e-05	0	2.88238e-05	6.6038e-06
P21589	5NTD_HUMAN	NT5E	5.6	5.6	63.367	2.7416	0	0	0	0	0	0	0	1.42232e-05	0	1.26656e-05	0	0
Q9Y312	AAR2_HUMAN	AAR2	7.8	7.8	43.472	8.5519	0	0	0	0	0	2.51584e-06	0	0	0	0	0	0
Q9NY61	AATF_HUMAN	AATF	32.5	32.5	63.132	70.792	3.02185e-05	2.24346e-05	0.000132099	0.000107377	0.000179075	0.000107973	0.000121581	0.00015473	0.000116453	2.3418e-05	0.000119261	0.00013808
Q9NRW3	ABC3C_HUMAN	APOBEC3C	44.7	44.7	22.826	54.972	0	0	0	0	0	0	6.46145e-05	9.25444e-05	6.35547e-05	9.02663e-05	7.96734e-05	0.000132235
P28288	ABCD3_HUMAN	ABCD3	11.4	11.4	75.475	8.9549	0	0	3.23315e-05	1.59529e-05	5.8892e-05	2.03035e-05	9.23663e-06	1.29259e-05	2.30298e-05	0	8.98053e-06	0
P61221	ABCE1_HUMAN	ABCE1	15.4	15.4	67.314	39.479	5.99105e-05	3.11806e-05	1.87405e-05	2.00087e-05	1.51671e-05	9.55172e-05	2.50064e-05	0	6.06072e-05	1.31402e-05	4.3096e-05	4.69866e-05
Q8NE71	ABCF1_HUMAN	ABCF1	43.2	43.2	95.925	283.98	0.00126719	0.00127456	0.00210339	0.00080024	0.00223572	0.000954548	0.000550883	0.000238394	0.000582764	0.000206797	0.000568145	0.000274213
Q9UG63	ABCF2_HUMAN	ABCF2	10.6	10.6	71.289	15.23	5.3658e-05	5.12317e-05	7.2948e-05	6.33479e-05	6.98415e-05	7.77932e-05	6.83413e-05	9.3853e-05	7.1454e-05	0.000107603	5.80508e-05	7.07573e-05
Q8N2K0	ABD12_HUMAN	ABHD12	7.3	7.3	45.096	2.1871	0	2.97395e-06	1.71608e-05	7.77246e-06	1.97956e-05	0	1.29454e-05	0	0	5.74e-06	1.74913e-05	1.06927e-05
Q8IZP0	ABI1_HUMAN	ABI1	15.4	15.4	55.08	34.329	1.62146e-05	6.12759e-06	7.00187e-05	5.39154e-05	6.56456e-05	3.38732e-05	0	0	0	0	0	0
Q9ULW3	ABT1_HUMAN	ABT1	58.1	58.1	31.079	59.104	0.000608896	0.000665164	0.00167192	0.00205597	0.00119182	0.00170602	0.000249959	0.000372752	0.000212696	0.000587013	0.000187748	0.000403406
Q9H845	ACAD9_HUMAN	ACAD9	6.4	6.4	68.76	2.6605	0	0	0	0	0	0	0	0	0	0	0	0
Q9UKV3	ACINU_HUMAN	ACIN1	14	14	151.86	37.772	0.000136503	0.000104817	5.27158e-05	5.8131e-05	7.12645e-05	7.17776e-05	0.000641501	0.000544262	0.000763332	0.000329712	0.000667588	0.0004753
O96019	ACL6A_HUMAN	ACTL6A	32.2	32.2	47.46	26.622	1.60026e-05	0	8.83459e-05	1.91256e-05	4.44458e-05	2.00484e-05	0.000180512	9.90039e-05	0.000208892	0.000110007	0.000205585	0.000119395
O14561	ACPM_HUMAN	NDUFAB1	15.4	15.4	17.417	2.2278	0	0	8.24525e-06	0	9.69229e-06	4.61365e-06	2.88466e-05	0	2.27821e-05	0	2.12769e-05	0
P60709	ACTB_HUMAN	ACTB	71.2	4.5	41.736	75.411	0	0	0	0	0	0	0	0	0	0	0	0
Q562R1	ACTBL_HUMAN	ACTBL2	15.7	4.8	42.003	2.2166	0	0	0	0	0	0	0	0	0	0	0	0
P63261	ACTG_HUMAN	ACTG1	71.2	4.5	41.792	323.31	0.00171976	0.00168455	0.00187487	0.000955884	0.00174325	0.00124016	0.0361516	0.010158	0.0354705	0.00892274	0.0339376	0.0122186
P68133	ACTS_HUMAN	ACTA1	34.5	9	42.051	10.1	3.62297e-05	4.79636e-05	5.39592e-05	3.36339e-05	4.5613e-05	3.11848e-05	0.00313744	0.000870796	0.00232963	0.000897645	0.0026124	0.000940608
P61163	ACTZ_HUMAN	ACTR1A	10.1	10.1	42.613	49.066	0	0	2.97871e-05	1.25117e-05	2.25122e-05	1.02156e-05	3.14025e-05	1.05202e-05	3.23166e-05	0	2.9005e-05	1.44415e-05
O14672	ADA10_HUMAN	ADAM10	19	19	84.141	48.968	0	0	3.93667e-05	0	0	0	5.72698e-05	0	5.53014e-05	4.49923e-05	5.96635e-05	0
Q9H2P0	ADNP_HUMAN	ADNP	11.3	11.3	123.56	41.391	1.61607e-05	1.18699e-05	2.49446e-05	3.05591e-05	2.24786e-05	3.01934e-05	0.00012633	0.00011709	8.56512e-05	0.000155316	0.000116649	8.82774e-05
P05141	ADT2_HUMAN	SLC25A5	38.9	16.8	32.901	27.751	0.0002462	0.000233	0.000647034	0.000121196	0.000355572	0.000421445	0.000177061	0.000184552	0.000365777	0.000190887	0.00027086	0.000476588
P12236	ADT3_HUMAN	SLC25A6	29.5	4.4	32.866	7.6186	0	0	0	0	0	0	0	0	0	0	0	0
Q9Y4W6	AFG32_HUMAN	AFG3L2	21.8	20.8	88.583	41.968	0	0	0.000130459	8.86301e-05	0.000163166	8.03692e-05	0.000144952	0.000115254	0.000174625	0.000139018	0.000148387	0.000140302
Q96P47	AGAP3_HUMAN	AGAP3	6.6	6.6	95.043	6.6908	1.40006e-05	1.3724e-05	6.35132e-06	0	0	0	0	0	0	0	0	0
Q53H12	AGK_HUMAN	AGK	23.2	23.2	47.137	25.768	1.34123e-05	0	7.65004e-05	3.57443e-05	7.25502e-05	3.07922e-05	6.43735e-05	4.34095e-05	8.07921e-05	3.89558e-05	6.53974e-05	4.44674e-05
Q9UL18	AGO1_HUMAN	AGO1	6.7	4.8	97.213	7.4706	6.42422e-06	0	0	0	0	0	0	0	0	0	0	0
O95831	AIFM1_HUMAN	AIFM1	18.4	18.4	66.9	52.079	0	0	2.57097e-05	3.2463e-05	5.61843e-05	3.19173e-05	7.70136e-05	6.33524e-05	0.00011518	3.14391e-05	9.01371e-05	7.714e-05
Q02040	AK17A_HUMAN	AKAP17A	28.8	28.8	80.735	55.505	0.000473171	0.000469461	0.000280122	0.000306783	0.000300904	0.000470189	2.59878e-05	4.26334e-05	3.05688e-05	8.20497e-05	2.6762e-05	4.37507e-05
O43823	AKAP8_HUMAN	AKAP8	3.3	3.3	76.107	10.714	0	0	0	0	0	0	0	0	0	0	2.10434e-05	0
Q12802	AKP13_HUMAN	AKAP13	1	1	307.55	10.157	0	0	0	0	0	0	0	0	0	1.1816e-05	0	0
P51648	AL3A2_HUMAN	ALDH3A2	8.7	8.7	54.847	8.9142	0	1.56603e-06	3.54212e-05	1.01116e-05	2.42611e-05	7.80618e-06	1.00124e-05	5.85063e-06	8.77631e-06	2.38864e-06	6.5252e-06	6.5237e-06
P04075	ALDOA_HUMAN	ALDOA	43.4	35.7	39.42	73.145	0	0	2.92126e-05	0	3.55434e-05	1.84003e-05	0	1.93457e-05	0	0	0	0
P09972	ALDOC_HUMAN	ALDOC	14	6.3	39.455	3.2025	0	0	0	0	0	0	0	0	0	0	0	0
Q6P6C2	ALKB5_HUMAN	ALKBH5	18.8	18.8	44.255	29.212	0	0	6.53695e-05	3.67095e-05	0	0	0	0	4.84329e-05	0	0	0
Q01433	AMPD2_HUMAN	AMPD2	15.5	15.5	100.69	67.548	0.000456009	0.00042333	0.000154263	1.44111e-05	0.000125759	2.38557e-05	3.05591e-06	0	0	0	0	0
Q01432	AMPD3_HUMAN	AMPD3	24	24	88.811	49.979	0.000231005	0.000276943	6.11739e-05	1.72871e-05	5.5018e-05	1.75848e-05	0	0	0	0	0	0
Q9UJX6	ANC2_HUMAN	ANAPC2	2.9	2.9	93.827	9.2341	0	0	0	0	0	0	0	0	4.18635e-06	0	0	0
Q6UB99	ANR11_HUMAN	ANKRD11	5.9	5.9	297.91	48.419	0	0	0.000165726	0.00018617	6.68444e-05	8.15185e-05	5.19218e-05	6.75254e-05	6.99114e-05	0.000106309	0.000152993	0.000103161
Q6UB98	ANR12_HUMAN	ANKRD12	2.2	2.2	235.65	3.9448	0	0	0	0	0	0	0	0	0	0	0	0
P07355	ANXA2_HUMAN	ANXA2	8.8	8.8	38.676	42.361	4.73889e-06	0	7.35179e-06	9.12792e-06	0	4.98581e-06	0	0	0	0	7.74457e-06	0
Q10567	AP1B1_HUMAN	AP1B1	6.4	3.6	104.64	37.669	2.30095e-05	1.92908e-05	3.2512e-05	0	3.97195e-05	2.2677e-05	3.30997e-05	2.12425e-05	2.80191e-05	1.09364e-05	3.47197e-05	1.79588e-05
O95782	AP2A1_HUMAN	AP2A1	13.9	13.9	107.54	13.063	1.10348e-05	7.90408e-06	2.22168e-05	1.38407e-05	3.67452e-05	1.12336e-05	2.3687e-05	4.89671e-05	6.46381e-05	1.09135e-05	5.87385e-05	4.68977e-05
P63010	AP2B1_HUMAN	AP2B1	5.1	2.2	104.55	3.7654	0	0	0	0	0	0	0	0	0	0	0	1.01613e-06
O14617	AP3D1_HUMAN	AP3D1	6.9	6.9	130.16	41.287	1.26413e-05	6.96295e-06	7.73745e-06	0	9.76201e-06	0	0	1.14404e-05	2.52042e-05	0	1.80131e-05	1.25388e-05
Q9UJX4	APC5_HUMAN	ANAPC5	6.5	6.5	85.076	17.785	0	0	0	0	0	0	3.65036e-06	5.18077e-06	7.38386e-06	0	5.44158e-06	4.51544e-06
Q9UJX3	APC7_HUMAN	ANAPC7	10.4	10.4	66.855	73.446	0	0	5.36715e-06	5.77557e-06	9.94124e-06	8.20672e-06	4.44367e-05	3.68956e-05	4.23927e-05	3.13484e-05	4.35132e-05	3.6003e-05
P27695	APEX1_HUMAN	APEX1	54.1	54.1	35.554	105.02	0.00037137	0.000267586	0.000213592	0.000101098	9.96791e-05	6.10543e-05	0.000446438	0.000153279	0.000382229	5.41114e-05	0.00043096	0.000286518
Q9HDC9	APMAP_HUMAN	APMAP	5	5	46.48	4.0218	0	6.24838e-05	4.88088e-05	0	0	2.26038e-05	4.21686e-05	0	0	0	5.10129e-05	0
O60306	AQR_HUMAN	AQR	6.2	6.2	171.29	9.8426	0	0	0	0	0	0	2.42145e-05	3.01891e-05	2.72435e-05	0	3.22751e-05	2.16344e-05
Q15041	AR6P1_HUMAN	ARL6IP1	8.9	8.9	23.362	4.1776	0	0	0.000221417	0.000307331	0.000264139	0.000298651	0.00025155	0.000140499	0.000240132	0.000169985	0.000403771	0.000124966
Q66PJ3	AR6P4_HUMAN	ARL6IP4	14.5	14.5	44.915	104.17	0.000218457	0.000258878	0.000230534	0.000183115	0.000210349	0.000230785	0.000298304	0.000213671	0.000356469	0.000230165	0.000252564	0.000160925
Q96P48	ARAP1_HUMAN	ARAP1	2	2	162.19	8.0652	0	0	0	1.53189e-06	4.45524e-06	2.07408e-06	2.25207e-06	1.62276e-06	0	0	2.35824e-06	0
P25098	ARBK1_HUMAN	GRK2	19	15.8	79.573	47.298	9.75733e-05	0.000126674	0.000190685	7.24617e-05	0.000204187	5.0447e-05	5.96806e-05	3.8968e-05	5.29055e-05	4.20823e-05	8.21512e-05	3.05842e-05
P35626	ARBK2_HUMAN	GRK3	16.7	13.5	79.709	17.122	4.90007e-05	4.90255e-05	6.37826e-05	3.40012e-05	7.58377e-05	4.35016e-05	0	0	0	0	0	0
O15143	ARC1B_HUMAN	ARPC1B	19.6	19.6	40.949	13.495	0.000127045	0.000161898	0	0	0	0	0	0	0	0	0	0
P84077	ARF1_HUMAN	ARF1	38.7	38.7	20.697	11.406	0	0	7.66314e-06	0	0	5.45229e-06	2.23815e-05	1.39501e-05	6.50885e-05	0	0.000103147	2.23545e-05
P05089	ARGI1_HUMAN	ARG1	14.9	14.9	34.735	4.6365	0	0	1.13966e-05	1.48305e-05	0	0	0	0	0	0	0	0
Q9NWB6	ARGL1_HUMAN	ARGLU1	18.3	18.3	33.216	17.772	0.00139521	0.00111464	0.00105252	0.00134565	0.000980546	0.00152569	0.000935641	0.00104182	0.000623262	0.000939908	0.000433371	0.00071025
Q92888	ARHG1_HUMAN	ARHGEF1	10.3	10.3	102.43	39.226	0	0	1.92481e-05	0	2.04681e-05	1.44039e-05	4.56486e-05	4.76063e-05	5.84341e-05	1.93123e-05	3.65711e-05	2.62021e-05
Q92974	ARHG2_HUMAN	ARHGEF2	7.8	7.8	111.54	20.54	0	0	1.65552e-05	7.65254e-06	2.47075e-05	8.4819e-06	1.65493e-05	2.74992e-05	2.69194e-05	9.49945e-06	1.92941e-05	2.42618e-05
Q14155	ARHG7_HUMAN	ARHGEF7	9.8	9.8	90.011	12.24	0	0	0	0	0	0	2.68698e-05	0	2.80979e-05	0	2.74241e-05	2.03549e-05
O14497	ARI1A_HUMAN	ARID1A	5.5	4.7	242.04	52.063	1.35586e-05	1.73329e-05	5.29147e-05	6.84342e-05	7.22925e-05	4.63542e-05	0.000138227	8.96709e-05	0.000142535	5.70249e-05	0.000174862	0.000113303
Q99856	ARI3A_HUMAN	ARID3A	5.7	5.7	62.888	2.8043	0	0	6.61878e-06	0	5.15331e-06	3.95301e-06	0	0	5.98628e-06	0	5.41682e-06	3.63995e-06
P61160	ARP2_HUMAN	ACTR2	18.8	18.8	44.76	100.74	0.000124652	0.000134649	1.49948e-05	0	1.34647e-05	1.13996e-05	1.55234e-05	1.52622e-05	1.32739e-05	1.40753e-05	1.48361e-05	1.41715e-05
P61158	ARP3_HUMAN	ACTR3	39.7	39.7	47.371	28.91	0.00016196	0.000142859	5.71112e-05	8.10554e-06	1.22639e-05	1.36588e-05	5.12843e-05	1.79849e-05	5.95463e-05	0	4.21352e-05	1.64275e-05
O15144	ARPC2_HUMAN	ARPC2	14	14	34.333	3.9048	1.24293e-05	2.86469e-05	0	0	0	0	0	0	0	0	1.00871e-05	0
P59998	ARPC4_HUMAN	ARPC4	11.3	11.3	19.667	4.232	5.59531e-05	5.97458e-05	0	4.67619e-06	7.25404e-06	4.08266e-06	9.44308e-06	6.64785e-06	8.26074e-06	1.7849e-05	2.17183e-05	0
P32121	ARRB2_HUMAN	ARRB2	60.6	60.6	46.105	257.09	0.00315538	0.00227729	0.00114754	0.000187653	0.000672157	0.000939022	1.92268e-05	0	9.9562e-05	0	5.5476e-05	2.60289e-05
Q12797	ASPH_HUMAN	ASPH	5.1	5.1	85.862	15.765	0	0	1.65653e-05	7.07363e-06	0	8.92625e-06	0	0	0	0	0	0
P05023	AT1A1_HUMAN	ATP1A1	8.5	8.5	112.89	62.422	2.99353e-05	1.46459e-05	9.67949e-05	0	4.63082e-05	1.97825e-05	1.3336e-05	0	2.23442e-05	0	2.20131e-05	0
P54709	AT1B3_HUMAN	ATP1B3	26.9	26.9	31.512	31.293	0	0	5.96612e-05	6.8617e-05	0.000102266	0	0	0	0	0	0	0
P24539	AT5F1_HUMAN	ATP5PB	32	32	28.908	39.274	0	0	6.61713e-05	0	5.87222e-05	2.48532e-05	7.4287e-05	4.03548e-05	0.000103565	2.89905e-05	9.57268e-05	3.73441e-05
Q6PL18	ATAD2_HUMAN	ATAD2	21	19	158.55	56.847	0	0	0	9.16412e-06	0	7.67422e-06	0.00025107	0.000306842	0.00021212	0.000142796	0.000265093	0.000136144
Q96QE3	ATAD5_HUMAN	ATAD5	3.6	3.6	207.57	4.1515	0	0	0	0	0	0	0	0	0	0	0	0
Q9ULI0	ATD2B_HUMAN	ATAD2B	2.9	1	164.91	1.8468	0	0	0	0	0	0	0	0	0	0	0	4.92733e-07
Q9NVI7	ATD3A_HUMAN	ATAD3A	29.5	18.1	71.368	55.152	0	0	3.05741e-05	1.71273e-05	5.05535e-05	2.98696e-05	0.000225067	0.000301732	0.000190351	0.000307982	0.000137287	0.000338382
Q5T9A4	ATD3B_HUMAN	ATAD3B	12.7	1.5	72.572	1.5892	0	0	0	0	0	0	0	0	0	0	4.22386e-05	0
P18846	ATF1_HUMAN	ATF1	17.3	9.6	29.232	3.445	0	0	0	0	0	0	0	0	0	0	0	0
Q13315	ATM_HUMAN	ATM	1.5	1.5	350.68	7.1556	0	0	0	0	0	0	6.03672e-06	5.02577e-06	0	0	6.35308e-06	3.72757e-06
O75947	ATP5H_HUMAN	ATP5PD	52.8	52.8	18.491	19.192	1.02937e-05	0	0.000134014	0.000100101	0.000150605	4.00494e-05	0.000216891	0.00012314	0.00017365	5.20379e-05	0.000239665	0.000164263
O75964	ATP5L_HUMAN	ATP5MG	34	34	11.428	7.0943	7.3931e-06	7.40767e-06	2.35949e-05	1.38239e-05	2.8062e-05	1.36802e-05	9.27955e-05	2.23597e-05	7.82836e-05	4.94528e-05	0.000105181	3.73577e-05
P25705	ATPA_HUMAN	ATP5F1A	53.2	53.2	59.75	312.15	0.000636134	0.000401532	0.00254897	0.0011166	0.00265087	0.00120956	0.002694	0.0011743	0.00313795	0.00100515	0.00290101	0.00143515
P06576	ATPB_HUMAN	ATP5F1B	68.8	64.1	56.559	215.41	0.000408239	0.000307473	0.00325423	0.00114335	0.00301378	0.00115004	0.00352977	0.0011777	0.00396241	0.00113185	0.00368071	0.00117538
P30049	ATPD_HUMAN	ATP5F1D	13.7	13.7	17.49	2.547	0	0	3.22656e-05	0	0	0	6.22809e-05	3.77499e-05	0	3.64129e-05	8.5147e-05	0
P36542	ATPG_HUMAN	ATP5F1C	24.8	24.8	32.996	13.928	6.58746e-05	7.22257e-05	0.000453252	7.1108e-05	0.000153745	7.41216e-05	0.000542601	0.000134901	0.000475447	0.000241294	0.000552158	0.000285116
P56134	ATPK_HUMAN	ATP5MF	39.4	39.4	10.918	9.6702	0	2.29616e-05	8.04413e-05	3.90389e-05	9.71619e-05	4.07695e-05	0.000138987	7.10231e-05	0.000114567	4.5326e-05	0.000138665	4.67473e-05
Q96IX5	ATPMK_HUMAN	ATP5MK	43.1	43.1	6.4575	26.857	0	0	2.0574e-05	0	2.52111e-05	1.66515e-05	4.52544e-05	4.01123e-05	4.21701e-05	0	4.34022e-05	0
P48047	ATPO_HUMAN	ATP5PO	55.9	55.9	23.277	109.12	8.3582e-05	0.000114066	0.000475893	0.00023909	0.000424727	0.000182522	0.00112212	0.000405304	0.000991441	0.000509742	0.00122638	0.00041693
P46100	ATRX_HUMAN	ATRX	1.9	1.9	282.58	2.737	0	0	0	0	0	0	0	0	0	0	0	1.12074e-05
O14965	AURKA_HUMAN	AURKA	8.4	8.4	45.809	4.434	0	0	1.37294e-05	0	0	0	2.42391e-05	0	0	1.54295e-05	2.53151e-05	0
Q96GD4	AURKB_HUMAN	AURKB	28.2	28.2	39.31	55.173	2.47483e-05	4.50621e-05	0.000132181	5.73124e-05	8.10033e-05	5.99747e-05	0.00025121	0.000217127	0.000300233	0.000124587	0.000464325	0.000283328
O94766	B3GA3_HUMAN	B3GAT3	15.2	15.2	37.121	5.0706	0	0	4.65741e-05	1.2925e-05	3.85839e-05	1.26684e-05	2.01883e-05	1.21599e-05	1.85772e-05	1.00603e-05	1.99627e-05	1.34936e-05
P15291	B4GT1_HUMAN	B4GALT1	7.8	7.8	43.92	5.7934	0	0	0	0	0	0	0	0	0	0	0	0
O75531	BAF_HUMAN	BANF1	70.8	70.8	10.058	27.374	0.000255372	0.000184447	0.000525701	0.000392305	0.000367047	0.000290567	0.000368335	0.000619043	0.000329033	0.000257821	0.000375918	0.000401879
P51572	BAP31_HUMAN	BCAP31	13	13	27.991	6.0766	0	0	7.49079e-05	0	3.97808e-05	0	5.27032e-05	4.08817e-05	4.76448e-05	0	3.83076e-05	0
Q99728	BARD1_HUMAN	BARD1	3.9	3.9	86.647	3.5998	0	0	0	0	0	0	0	0	0	0	0	0
P35613	BASI_HUMAN	BSG	12.5	12.5	42.2	3.8639	0	0	0	0	0	0	0	0	0	0	0	0
Q9NRL2	BAZ1A_HUMAN	BAZ1A	12.5	12.5	178.7	49.282	9.5134e-06	4.60062e-06	4.60353e-05	0.00010509	4.7589e-05	5.1946e-05	0.000205264	0.000219144	0.000153169	0.000139705	0.000161414	0.000199664
Q9UIG0	BAZ1B_HUMAN	BAZ1B	25.6	25.6	170.9	194.57	7.59383e-05	0.0001068	9.849e-05	0.000169481	9.38458e-05	0.000157485	0.000802666	0.000942145	0.000512429	0.000567466	0.000569739	0.000649795
Q9NYF8	BCLF1_HUMAN	BCLAF1	9.8	9.8	106.12	9.9253	3.34474e-05	0	3.28511e-05	0	4.12877e-05	5.57105e-05	9.14199e-05	6.58666e-05	0.000113673	6.72921e-05	8.73658e-05	5.84418e-05
Q8NFC6	BD1L1_HUMAN	BOD1L1	4.5	4.5	330.46	90.015	0	0	3.21694e-05	0	0	0	4.10632e-05	3.55337e-05	3.13445e-05	0	0	3.79981e-05
Q02338	BDH_HUMAN	BDH1	11.1	11.1	38.157	6.3416	0	0	0	0	0	0	0	0	0	0	7.7521e-06	0
Q5T5X7	BEND3_HUMAN	BEND3	6.2	6.2	94.474	4.0892	0	0	5.37448e-06	6.29665e-06	7.53498e-06	7.47801e-06	4.71926e-06	0	0	0	5.4588e-06	0
Q9UHR4	BI2L1_HUMAN	BAIAP2L1	12.7	12.7	56.882	5.1284	0	0	0	0	0	0	0	0	0	0	0	0
P11021	BIP_HUMAN	HSPA5	10.2	10.2	72.332	5.2217	8.0704e-05	6.6871e-05	0	0	0	0	3.65797e-05	0	0	2.2284e-05	0	0
O15392	BIRC5_HUMAN	BIRC5	45.8	45.8	16.389	19.132	0	0	8.99027e-06	3.95193e-06	5.06068e-06	0	2.37969e-05	1.02627e-05	1.67407e-05	1.21955e-05	2.59109e-05	1.12928e-05
Q9NSY1	BMP2K_HUMAN	BMP2K	3.6	3.6	129.17	4.7213	0	0	0	0	0	0	0	0	0	0	0	0
Q14692	BMS1_HUMAN	BMS1	20.7	20.7	145.81	64.904	8.20466e-05	0.000133502	8.28447e-05	0.000260177	0.000123488	0.000303148	0.000132705	0.000213807	0.000122274	0.000111952	0.00011924	0.000161836
Q14137	BOP1_HUMAN	BOP1	48.1	48.1	83.629	137.87	0.000813687	0.00108032	0.000634124	0.000746817	0.00079764	0.000941075	0.000207603	0.000273338	0.000134916	0.000169351	0.000167615	0.000227145
Q53HL2	BOREA_HUMAN	CDCA8	31.1	31.1	31.323	54.676	0	0	3.50272e-05	4.61562e-05	3.45993e-05	3.51946e-05	0.000180313	7.38116e-05	0.000112426	9.03016e-05	6.68354e-05	0.000109444
Q12830	BPTF_HUMAN	BPTF	1.2	1.2	338.26	97.936	0	0	0	0	0	0	0	0	0	0	1.56093e-05	0
P38398	BRCA1_HUMAN	BRCA1	1.2	1.2	207.9	2.2435	0	0	0	0	0	0	5.71563e-06	5.13046e-06	5.13955e-06	4.86031e-06	0	0
P25440	BRD2_HUMAN	BRD2	49.8	47.2	88.06	147.88	3.35033e-05	2.8323e-05	4.2361e-05	2.80222e-05	4.50659e-05	5.99122e-05	0.000850005	0.000135944	0.00121178	0.000128743	0.00126598	0.000123189
Q15059	BRD3_HUMAN	BRD3	43.5	36.4	79.541	141.74	0	0	1.24246e-05	0	0	0	0.000147935	4.55465e-05	0.000257597	2.70438e-05	0.000156246	1.35551e-05
O60885	BRD4_HUMAN	BRD4	10.5	4.6	152.22	23.861	4.2588e-05	0	0	0	2.39076e-05	0	4.24716e-05	0	4.79663e-05	1.90394e-05	4.08504e-05	0
Q9NPI1	BRD7_HUMAN	BRD7	16.7	16.7	74.138	74.335	4.46943e-05	3.99579e-05	0.000105454	0.000106953	0.000101318	8.42925e-05	2.96034e-05	8.33995e-05	7.45742e-05	4.40141e-05	4.25027e-05	5.53644e-05
Q8WY22	BRI3B_HUMAN	BRI3BP	19.9	19.9	27.835	98.635	1.09524e-05	8.54593e-06	0.000353882	0.000220211	0.000298168	0.000184762	0.000687869	0.000424883	0.000641327	0.000452247	0.000770094	0.000518608
P55201	BRPF1_HUMAN	BRPF1	3.4	3.4	137.5	5.9425	1.7631e-06	0	0	0	3.45736e-06	0	3.24365e-06	0	0	0	4.10686e-06	4.3369e-06
Q8TDN6	BRX1_HUMAN	BRIX1	38.5	38.5	41.401	22.66	5.57856e-05	4.64563e-05	3.61231e-05	0.000108242	4.19128e-05	9.78728e-05	9.99496e-05	0.000236185	0.00015427	0.000149593	0.000150811	0.000204722
Q10589	BST2_HUMAN	BST2	18.3	18.3	19.769	58.092	0	0	0	0	1.83834e-05	1.56923e-05	0.000434623	0.000460144	0.000299345	0.000609712	0.000381302	0.000504434
O14981	BTAF1_HUMAN	BTAF1	2.3	2.3	206.89	4.2287	0	0	0	3.19473e-06	0	0	4.81611e-06	4.86839e-06	7.07809e-06	0	1.12942e-05	5.06132e-06
P20290	BTF3_HUMAN	BTF3	51	51	22.168	18.404	0	0	3.28877e-05	4.34656e-05	4.62904e-05	3.45914e-05	5.25956e-05	6.35903e-05	5.7223e-05	0	9.54844e-05	6.71933e-05
Q06187	BTK_HUMAN	BTK	22.2	22.2	76.28	37.864	8.50244e-05	9.55918e-05	0.00012453	8.33813e-05	0.00015178	0.000109071	1.50041e-05	1.61358e-05	2.42384e-05	1.85675e-05	2.35365e-05	1.66485e-05
O43684	BUB3_HUMAN	BUB3	38.1	38.1	37.154	32.504	2.64518e-05	4.89324e-05	3.12888e-05	3.30696e-05	2.11593e-05	2.49523e-05	7.22785e-05	6.65193e-05	8.09534e-05	5.24728e-05	8.43943e-05	8.74582e-05
P41223	BUD31_HUMAN	BUD31	48.6	48.6	17	15.255	3.54155e-05	4.61745e-05	4.28531e-05	5.32787e-05	4.38503e-05	4.682e-05	0.000119967	0.000105874	0.000134353	6.57882e-05	0.00016935	0.000109865
Q13895	BYST_HUMAN	BYSL	31.6	31.6	49.601	29.213	1.21581e-05	7.34157e-06	0.000104482	7.60089e-05	0.000139821	0.000108384	0.000229839	0.000266392	0.000255958	0.000273881	0.000246299	0.000222781
Q8TF44	C2C4C_HUMAN	C2CD4C	14	14	44.576	7.3515	0	2.05727e-05	3.35603e-05	0	3.64302e-05	0	0	0	0	0	0	0
Q86YS7	C2CD5_HUMAN	C2CD5	5.6	5.6	110.45	16.653	6.39956e-05	2.92004e-05	9.83525e-06	0	0	0	5.88711e-06	0	9.43888e-06	0	1.15113e-05	0
Q9UKL3	C8AP2_HUMAN	CASP8AP2	1.3	1.3	222.66	14.135	0	0	0	0	0	0	1.11536e-05	8.78637e-06	1.60989e-05	0	1.94141e-05	1.09495e-05
Q8NDD1	CA131_HUMAN	C1orf131	39.2	39.2	32.61	56.243	0	3.86478e-05	1.99628e-05	2.8914e-05	5.17267e-05	1.90428e-05	2.83846e-05	2.40842e-05	3.32874e-05	3.17323e-05	2.49298e-05	4.82102e-05
Q9H8G2	CAAP1_HUMAN	CAAP1	29.4	29.4	38.367	173.78	0.000347648	0.000384338	0.000403315	0.00052144	0.000332257	0.000431295	4.52263e-05	6.05141e-05	4.57281e-05	6.43504e-05	2.9005e-05	7.96501e-05
O00555	CAC1A_HUMAN	CACNA1A	2.9	2.9	282.56	23.053	0.000103289	0.000103525	0.000136891	0.000127528	0.000103283	0.000102771	0	0	0	0	0	0
Q13111	CAF1A_HUMAN	CHAF1A	8.7	8.7	106.91	29.57	0	0	1.99472e-05	3.09141e-05	3.3912e-05	6.97682e-05	1.87402e-05	5.74548e-05	5.44381e-05	0	2.17311e-05	1.85729e-05
Q13112	CAF1B_HUMAN	CHAF1B	15.9	15.9	61.492	25.064	0	0	5.44036e-05	3.58158e-05	5.96415e-05	9.47767e-05	3.75669e-05	5.7073e-05	5.38952e-05	0	4.31139e-05	4.07075e-05
Q9NZT1	CALL5_HUMAN	CALML5	41.8	41.8	15.892	51.625	0	1.23183e-05	0	1.83892e-05	1.44887e-05	0	0	0	0	0	0	9.28565e-05
P0DP25	CALM3_HUMAN	CALM3	53	53	16.837	26.99	4.93303e-05	0	2.76127e-05	0	2.24204e-05	4.59545e-05	0.00164499	0.000397282	0.000885437	0.000564482	0.000791682	0.000386293
P27824	CALX_HUMAN	CANX	10.8	10.8	67.567	11.294	6.80022e-05	4.44779e-05	5.16355e-05	1.65171e-05	6.89439e-05	2.6271e-05	0.00010778	2.99806e-05	9.01201e-05	1.56584e-05	8.94251e-05	2.18007e-05
Q5T5Y3	CAMP1_HUMAN	CAMSAP1	1.4	1.4	177.97	9.183	0	0	0	0	0	0	0	0	0	0	0	0
Q86VP6	CAND1_HUMAN	CAND1	4.6	4.6	136.37	20.132	0	0	2.32128e-06	2.18825e-06	7.25423e-06	2.05793e-06	3.2867e-06	2.47164e-06	5.11728e-06	0	1.31966e-05	0
Q14444	CAPR1_HUMAN	CAPRIN1	7.9	7.9	78.365	23.442	0	0	0	1.82055e-05	0	1.82665e-05	1.8615e-05	0	1.95331e-05	3.4976e-05	2.91402e-05	2.94642e-05
P47756	CAPZB_HUMAN	CAPZB	48	48	31.35	64.979	1.68686e-05	4.96427e-05	0	0	0	0	0.000970604	0.000176042	0.000770626	0.000112991	0.0006349	0.000224012
P04040	CATA_HUMAN	CAT	6.3	6.3	59.755	1.9342	0	0	0	2.3841e-05	0	0	0	0	0	0	0	0
Q8WUQ7	CATIN_HUMAN	CACTIN	25.2	25.2	88.701	106.21	0.000150534	0.000141765	0.000220574	0.000229112	0.000266262	0.00038206	2.31793e-05	8.85481e-05	2.18063e-05	6.34048e-05	3.04876e-05	3.28686e-05
P52907	CAZA1_HUMAN	CAPZA1	65.7	56.3	32.922	106.47	4.70047e-05	6.4425e-05	5.09126e-05	1.65516e-05	4.01965e-05	0	0.00136963	0.000275241	0.001311	0.000396839	0.00112994	0.000387352
P47755	CAZA2_HUMAN	CAPZA2	28	18.5	32.949	20.848	0	0	0	0	0	0	6.47093e-05	0	6.68576e-05	0	5.48508e-05	0
Q9UPW5	CBPC1_HUMAN	AGTPBP1	13.9	13.9	138.45	137.59	0.000172255	0.000166628	0.000148894	9.67186e-05	0.000184792	0.000165658	0.000111509	7.6915e-05	9.87112e-05	6.03901e-05	0.00011115	8.24438e-05
Q13185	CBX3_HUMAN	CBX3	56.8	50.3	20.811	160.9	0.000199813	0.000167156	0.00024042	0.000228803	0.000266262	0.000215286	0.000986266	0.00104501	0.000735358	0.000987893	0.000905428	0.00102739
O00257	CBX4_HUMAN	CBX4	7.3	7.3	61.367	5.0699	0	0	0	0	0	0	0	2.52455e-06	0	0	0	0
P45973	CBX5_HUMAN	CBX5	50.3	44	22.225	97.164	9.36052e-05	3.47192e-05	0.000171407	0.000135802	3.74285e-05	0.000104315	2.49093e-05	2.21059e-05	3.65627e-05	2.79921e-05	2.91313e-05	2.45546e-05
Q5JPI3	CC038_HUMAN	C3orf38	12.2	12.2	37.54	6.9195	0	0	0	2.92637e-06	3.97294e-06	0	0	3.25696e-06	3.8059e-06	0	0	0
Q8IX12	CCAR1_HUMAN	CCAR1	14.3	14.3	132.82	18.306	3.10633e-05	3.35268e-05	3.68368e-05	0.000100816	4.08996e-05	9.25728e-05	0.000174757	6.9642e-05	0.000153983	5.45983e-05	0.000185286	5.32634e-05
Q96A33	CCD47_HUMAN	CCDC47	21.1	21.1	55.873	112.95	1.56509e-05	1.06067e-05	4.44401e-05	3.22484e-05	0.000130835	2.79869e-05	8.62252e-05	0.000133485	9.07231e-05	0.000109258	9.99615e-05	0.000115806
Q9H6F5	CCD86_HUMAN	CCDC86	33.1	33.1	40.235	30.382	0.000447288	0.000315286	0.000166056	0.000171847	0.000116328	0.000165498	0.000261095	0.000259718	0.000295454	0.000325864	0.000273527	0.00034793
P14635	CCNB1_HUMAN	CCNB1	13.6	13.6	48.337	50.711	0	0	0.000122964	4.45093e-05	7.96317e-05	7.72632e-05	2.49327e-05	1.53585e-05	0	0	3.85283e-05	1.90195e-05
O60563	CCNT1_HUMAN	CCNT1	10.2	10.2	80.684	19.966	7.28343e-05	0	7.22122e-05	8.69602e-05	6.88974e-05	0	0	0	0	0	0	0
P21127	CD11B_HUMAN	CDK11B	14.7	14.7	92.619	19.064	6.06463e-05	5.05346e-05	4.89307e-05	5.68991e-05	6.21162e-05	5.36637e-05	6.89635e-05	5.93754e-05	6.83989e-05	3.73313e-05	0.00010599	6.11934e-05
P11836	CD20_HUMAN	MS4A1	31.3	31.3	33.077	83.745	7.64767e-05	0.000181484	0.00103649	0.000474039	0.000795418	0.000475213	0.000150766	6.57375e-05	0.000144324	8.60321e-05	0.000119558	6.27839e-05
P20273	CD22_HUMAN	CD22	14.4	14.4	95.347	30.053	2.29257e-05	1.36849e-05	0.000114341	0.000101408	0.00011701	7.51914e-05	5.9311e-05	3.70599e-05	6.20397e-05	4.16738e-05	3.23032e-05	5.33306e-05
P20138	CD33_HUMAN	CD33	9.1	9.1	39.825	8.1166	0	0	4.35604e-05	2.71683e-05	3.7627e-05	2.88702e-05	0	0	0	0	0	0
P09326	CD48_HUMAN	CD48	29.6	29.6	27.683	84.107	0	0	0	0	0	0	0.000378336	0.000475327	0.00023813	0.0006867	0.00024177	0.000610441
P13987	CD59_HUMAN	CD59	21.9	21.9	14.177	6.5142	0	0	0	0	0	0	0.00015555	0.000178433	0.000158049	0.000284957	0	0.000155969
P32970	CD70_HUMAN	CD70	19.7	19.7	21.118	4.9895	0	0	5.77287e-05	4.35088e-05	0	0	0	0	0	0	0	0
P21854	CD72_HUMAN	CD72	20.6	20.6	40.22	67.078	0	0	6.60659e-05	0	0	5.29882e-05	0	0	0	0	0	0
P60033	CD81_HUMAN	CD81	16.5	16.5	25.809	13.195	0	0	0	0	0	0	0	0	0	0	0	0
Q9UJX2	CDC23_HUMAN	CDC23	6.5	6.5	68.833	4.6089	0	0	0	0	0	0	0	4.41313e-06	0	0	7.74674e-06	5.26743e-06
P30260	CDC27_HUMAN	CDC27	5.8	5.8	91.866	10.405	0	0	0	0	0	0	1.96432e-05	2.01797e-05	4.71431e-05	1.1882e-05	2.07257e-05	3.2512e-05
P60953	CDC42_HUMAN	CDC42	30.9	25.1	21.258	6.4688	0	0	3.88636e-06	4.61288e-06	4.74409e-06	3.08305e-06	3.48005e-05	1.06225e-05	3.23003e-05	0	4.80108e-05	1.14644e-05
Q99459	CDC5L_HUMAN	CDC5L	47.6	47.6	92.25	226.68	0.00122246	0.00099997	0.000887766	0.000674726	0.000965793	0.00067169	0.000685577	0.000631122	0.000737147	0.000545322	0.000743657	0.000604095
Q6P1J9	CDC73_HUMAN	CDC73	14.9	14.9	60.576	17.706	1.17746e-05	1.6179e-05	4.6181e-05	4.59451e-05	4.23769e-05	5.35387e-05	3.88618e-05	7.07705e-05	5.62159e-05	5.39881e-05	3.50323e-05	6.45864e-05
Q69YH5	CDCA2_HUMAN	CDCA2	13.8	13.8	112.68	21.797	0	0	0	8.31173e-06	6.90604e-06	6.90865e-06	1.13399e-05	3.9377e-05	2.03675e-05	0	1.94625e-05	1.88076e-05
Q96FF9	CDCA5_HUMAN	CDCA5	50.8	50.8	27.6	33.127	2.20198e-05	2.80285e-05	0.000198895	0.000100198	8.73885e-05	0.000123829	0.000549514	0.000334466	0.000508075	0.000440203	0.000566945	0.000472361
P06493	CDK1_HUMAN	CDK1	21.2	14.8	34.095	22.87	3.28539e-05	4.84329e-05	0.000112197	0.000129135	7.67975e-05	9.4509e-05	0.000130074	8.87792e-05	0.000127197	0.000114471	0.000121548	0.000105988
Q9NYV4	CDK12_HUMAN	CDK12	4	3.5	164.15	20.279	2.89204e-05	2.55957e-05	9.62634e-06	9.66215e-06	1.05318e-05	9.91666e-06	0	0	0	0	0	0
Q00535	CDK5_HUMAN	CDK5	15.8	13	33.304	6.908	2.21049e-05	1.98924e-05	5.81438e-06	0	0	3.79758e-06	0	0	7.94747e-06	0	0	0
Q9Y232	CDYL_HUMAN	CDYL	14.4	14.4	66.481	56.521	0	0	0	0	1.70928e-05	0	0.000154766	0.000116795	0.000154683	0.000124895	0.000150747	0.000119702
Q5SW79	CE170_HUMAN	CEP170	6.4	6.4	175.29	18.061	0	0	0	0	0	0	5.79319e-05	7.80957e-05	6.5021e-05	0	0	0
Q03701	CEBPZ_HUMAN	CEBPZ	17.7	17.7	120.97	52.393	3.94022e-06	1.48111e-05	4.3215e-05	4.75672e-05	5.46586e-05	8.63965e-05	0.000353573	0.000452099	0.000208079	0.00026387	0.000432096	0.000159615
Q92879	CELF1_HUMAN	CELF1	22.6	11.9	52.063	57.548	7.56525e-06	9.86929e-06	2.55768e-05	2.98854e-05	7.67521e-06	3.16327e-05	7.51678e-05	4.35885e-05	0.000101659	0.000172036	7.89296e-05	7.18351e-05
O95319	CELF2_HUMAN	CELF2	21.5	15.7	54.284	74.677	0	0	0	0	0	0	0.000160311	0.000169267	0.000185122	0.00013856	0.00016468	0.000194684
Q03188	CENPC_HUMAN	CENPC	3.1	3.1	106.83	24.007	0	0	0	0	1.28139e-05	0	0	0	0	0	0	0
Q92674	CENPI_HUMAN	CENPI	3.3	3.3	86.719	3.8946	0	1.33874e-06	0	0	0	0	0	3.4293e-06	3.58409e-06	0	4.42073e-06	4.25111e-06
Q7L2Z9	CENPQ_HUMAN	CENPQ	22.8	22.8	30.595	6.937	0	0	2.76311e-05	0	2.16215e-05	0	8.26657e-05	3.79743e-05	0	0	0	7.02878e-05
Q71F23	CENPU_HUMAN	CENPU	11.2	11.2	47.521	7.8536	0	0	2.57967e-05	2.1335e-05	0	2.20774e-05	4.07182e-05	2.97211e-05	4.7033e-05	4.6158e-05	3.48256e-05	2.7362e-05
Q7Z7K6	CENPV_HUMAN	CENPV	29.5	29.5	29.946	66.957	0.000102931	9.91196e-05	9.38811e-05	0.000159688	0.000166899	0.000201608	8.33769e-05	0.00013285	9.7041e-05	0.000135329	9.90735e-05	0.000126185
P41208	CETN2_HUMAN	CETN2	17.4	17.4	19.738	37.406	0	0	0	0	0	0	1.33559e-05	0	9.28324e-06	0	1.25879e-05	8.49607e-06
Q9Y6A4	CFA20_HUMAN	CFAP20	20.7	20.7	22.774	9.9095	0	0	0	0	0	0	0	0	0	0	0	1.1184e-05
Q9BRJ6	CG050_HUMAN	C7orf50	28.9	28.9	22.083	10.786	0	0	0	0	0	0	0.000130261	8.00332e-05	0.000130913	3.07753e-05	0.000127756	6.51675e-05
Q8N884	CGAS_HUMAN	CGAS	27.4	27.4	58.814	13.607	0	0	0	0	0	0	4.2888e-05	0.000167669	4.50225e-05	0.000242025	3.50272e-05	0.000263594
Q9UFW8	CGBP1_HUMAN	CGGBP1	68.9	68.9	18.82	48.165	2.89888e-05	1.88383e-05	6.5452e-05	5.84444e-05	6.03061e-05	5.09378e-05	3.72359e-05	5.25669e-05	1.96519e-05	4.58191e-05	3.46368e-05	0
P10809	CH60_HUMAN	HSPD1	40.5	40.5	61.054	95.097	0.000451197	0.00037646	0.000332835	0.000192042	0.000380131	0.000204035	0.000454825	0.000407298	0.000584979	0.000406287	0.00050139	0.00045241
Q96JM3	CHAP1_HUMAN	CHAMP1	15.5	15.5	89.098	14.299	5.02283e-05	5.07726e-05	8.22097e-05	7.31046e-05	7.26905e-05	7.85891e-05	0.000321885	0.000318671	0.000353254	0.000309443	0.000407662	0.000158897
O14646	CHD1_HUMAN	CHD1	7.3	5.5	196.69	21.948	0.000254455	0.000184405	0.000142132	0.000213155	0.000200217	0.000167184	0.000285238	0.000310966	0.000440942	0.000234884	0.00031197	0.000249249
Q86WJ1	CHD1L_HUMAN	CHD1L	9.3	9.3	101	10.492	0	0	1.96888e-05	1.49277e-05	3.6288e-05	1.85369e-05	2.8229e-05	1.7313e-05	3.14658e-05	0	3.82846e-05	1.28886e-05
O14647	CHD2_HUMAN	CHD2	6.3	4.6	211.34	21.505	1.34369e-05	0	9.06476e-06	1.04481e-05	1.21602e-05	1.12524e-05	3.74932e-05	1.85934e-05	4.95402e-05	0	5.68821e-05	1.77731e-05
Q12873	CHD3_HUMAN	CHD3	4.2	0.5	226.59	1.5315	0	0	0	0	0	0	0	0	0	0	0	0
Q14839	CHD4_HUMAN	CHD4	20.8	16.9	218	114.41	8.87266e-05	6.03384e-05	0.000213042	0.000310881	0.000214773	0.000256304	0.00106424	0.000881696	0.000905992	0.000817301	0.00113967	0.000767857
Q9HCK8	CHD8_HUMAN	CHD8	1.2	0.6	290.52	4.1418	0	0	0	0	0	0	0	0	0	0	0	0
Q8IWX8	CHERP_HUMAN	CHERP	14.5	14.5	103.7	33.193	0	0	0	0	0	3.53124e-05	0.000112277	9.35811e-05	6.82513e-05	2.65974e-05	7.18458e-05	5.37624e-05
Q9Y3Y2	CHTOP_HUMAN	CHTOP	16.9	16.9	26.396	43.628	0	0	1.50049e-05	0	1.27398e-05	1.65284e-05	0.00015093	0.000192494	0.00017744	0.00024162	0.000160521	0.000194707
Q5T280	CI114_HUMAN	SPOUT1	51.6	51.6	42.008	87.042	0.000440941	0.000418859	0.00063592	0.000726445	0.000671851	0.00082077	0.00147105	0.0014162	0.00147677	0.00176007	0.0011717	0.00203697
Q14011	CIRBP_HUMAN	CIRBP	39	39	18.648	48.37	0	0	0	0	0	0	9.85494e-05	7.49344e-05	0.000129862	0	0.000121708	9.85511e-05
Q8N5K1	CISD2_HUMAN	CISD2	47.4	47.4	15.278	134.46	0	3.48772e-05	0.000919295	0.000648155	0.000796642	0.000437399	0.000469774	0.000121463	0.000337916	0.000211728	0.000499795	0.000181046
E9PRG8	CK098_HUMAN	C11orf98	35.8	35.8	14.234	32.661	0.00113984	0.00109925	0.0011731	0.00206533	0.00101743	0.0017136	0.000986816	0.000859862	0.000865107	0.0011057	0.00100835	0.000746767
Q8WWK9	CKAP2_HUMAN	CKAP2	8.3	8.3	76.986	5.2906	0	0	0	0	2.92362e-05	4.7706e-05	0	0	0	0	0	0
Q07065	CKAP4_HUMAN	CKAP4	43	43	66.022	193.24	3.16861e-05	2.53181e-05	0.000405093	0.000248344	0.000460376	0.000224914	0.000422727	0.000457719	0.000313445	0.00041871	0.000244615	0.000528817
Q14008	CKAP5_HUMAN	CKAP5	30.1	30.1	225.49	186.73	0.000120345	0.000117828	0.000813053	0.000641506	0.000837654	0.000497805	0.000722481	0.000345026	0.000736834	0.000433071	0.000887719	0.000533351
Q7Z460	CLAP1_HUMAN	CLASP1	11.9	9.9	169.45	88.973	0	0	6.9282e-05	3.57885e-05	5.77613e-05	3.48118e-05	2.3322e-05	4.48088e-05	2.35152e-05	1.33322e-05	2.64455e-05	3.77132e-05
O75122	CLAP2_HUMAN	CLASP2	5.9	3.5	141.06	68.266	0	0	0	0	0	0	0	0	0	0	0	0
Q00610	CLH1_HUMAN	CLTC	18	18	191.61	172.35	4.84856e-05	6.75441e-05	0.000245093	5.18394e-05	0.000318333	9.71144e-05	0.000315054	0.00018948	0.000361036	6.52344e-05	0.000244296	0.000143322
P49759	CLK1_HUMAN	CLK1	12	9.1	57.29	21.063	3.93005e-05	2.17777e-05	5.02987e-05	4.26752e-05	5.13257e-05	5.35164e-05	2.14797e-05	2.83648e-05	2.62576e-05	1.54567e-05	1.99627e-05	1.80602e-05
P49761	CLK3_HUMAN	CLK3	8.9	8.9	73.514	11.914	1.19394e-05	0	3.25753e-05	0	1.70296e-05	0	1.12791e-05	0	2.97919e-05	0	0	0
Q9HAZ1	CLK4_HUMAN	CLK4	9.8	6.9	57.491	2.6297	0	0	0	0	0	1.23463e-05	0	0	0	0	0	0
Q9H078	CLPB_HUMAN	CLPB	19.9	19.9	78.728	21.815	0	0	0	0	0	0	7.06398e-05	0	8.95333e-05	0	0	0.000110231
O75746	CMC1_HUMAN	SLC25A12	10.3	7.2	74.761	21.536	0	0	4.02628e-06	0	7.54249e-06	4.26745e-06	1.45818e-05	5.52918e-06	1.57073e-05	7.7083e-06	1.92929e-05	2.01156e-05
Q9UJS0	CMC2_HUMAN	SLC25A13	17.2	14.1	74.175	42.437	6.59643e-06	9.52192e-06	1.48839e-05	1.01514e-05	2.73411e-05	1.43423e-05	4.39267e-05	4.90397e-05	4.46835e-05	4.27392e-05	4.57422e-05	5.78254e-05
Q9BQ75	CMS1_HUMAN	CMSS1	10.8	10.8	31.884	2.782	0	0	0	0	0	0	0	0	0	0	0	2.69245e-05
P09543	CN37_HUMAN	CNP	11.2	11.2	47.578	4.7032	0	0	0	0	0	0	0	0	0	0	2.61419e-05	0
Q15021	CND1_HUMAN	NCAPD2	34.5	34.5	157.18	224.17	3.31523e-06	3.84615e-06	0.000235491	0.00029503	0.000311756	0.000293074	0.000822914	0.00058819	0.000548072	0.000298499	0.00069368	0.000399999
Q15003	CND2_HUMAN	NCAPH	29.8	29.8	82.562	61.321	0	1.29595e-05	0.000159523	0.000127934	0.000188565	0.000136356	0.000230927	0.000320495	0.000193542	0.000115818	0.000256277	0.000222554
Q9BPX3	CND3_HUMAN	NCAPG	37.4	37.4	114.33	210.05	2.65788e-06	8.21239e-06	0.000399146	0.000294871	0.000553528	0.000304852	0.000706398	0.000690346	0.000682012	0.000146133	0.000795216	0.000588554
P42695	CNDD3_HUMAN	NCAPD3	8	8	168.89	18.915	0	0	3.42172e-06	0	0	6.33064e-06	1.15516e-05	2.0668e-05	7.14065e-05	1.84248e-05	5.66818e-05	1.46443e-05
Q86XI2	CNDG2_HUMAN	NCAPG2	6.8	6.8	130.96	44.635	0	0	3.5621e-05	0	0	0	3.0917e-05	4.86374e-05	4.76072e-05	0	5.72738e-05	4.79596e-05
Q6IBW4	CNDH2_HUMAN	NCAPH2	8.9	8.9	68.226	12.758	0	0	0	0	0	0	3.4804e-05	2.9226e-05	2.07529e-05	0	1.85465e-05	0
Q9H9A5	CNO10_HUMAN	CNOT10	12.2	12.2	82.309	31.522	0	5.51922e-06	9.40644e-05	1.99098e-05	8.08591e-05	2.02152e-05	1.8553e-05	1.58775e-05	2.46975e-05	2.38591e-05	2.4894e-05	1.86287e-05
Q9UKZ1	CNO11_HUMAN	CNOT11	25.5	25.5	55.215	21.972	0	0	7.18696e-05	4.0186e-05	7.91152e-05	3.53409e-05	2.16025e-05	2.25795e-05	2.22404e-05	1.5897e-05	2.08762e-05	3.8774e-05
A5YKK6	CNOT1_HUMAN	CNOT1	1.8	1.8	266.8	12.416	0	0	4.73483e-06	3.98204e-06	5.69565e-06	4.3846e-06	0	2.3674e-05	1.25858e-05	1.05393e-05	1.64183e-05	2.35155e-05
Q9UIV1	CNOT7_HUMAN	CNOT7	10.5	10.5	32.745	2.813	0	0	0	0	0	3.54364e-06	1.397e-05	6.97643e-06	1.19961e-05	8.71644e-06	1.18665e-05	1.02408e-05
P23528	COF1_HUMAN	CFL1	27.1	27.1	18.502	50.021	5.00794e-05	4.72977e-05	3.70952e-05	2.49987e-05	4.09766e-05	2.62184e-05	3.44145e-05	0	1.47064e-05	0	2.0963e-05	0
P38432	COIL_HUMAN	COIL	4.7	4.7	62.608	5.6472	6.2421e-06	4.25854e-06	1.46044e-05	1.31024e-05	1.68627e-05	2.11949e-05	1.00585e-05	0	0	0	0	0
P53618	COPB_HUMAN	COPB1	6.9	6.9	107.14	11.127	0	0	0	0	8.60791e-06	0	3.04328e-05	0	2.80967e-05	8.93683e-06	3.95656e-05	1.24397e-05
Q9Y678	COPG1_HUMAN	COPG1	11	7.7	97.717	100.61	4.98169e-06	3.19084e-06	1.49114e-05	7.92258e-06	1.69289e-05	8.02532e-06	3.00035e-05	1.62933e-05	3.97405e-05	2.42712e-06	5.63373e-05	1.56265e-05
P61923	COPZ1_HUMAN	COPZ1	20.9	20.9	20.198	4.9779	0	0	0	0	2.77026e-06	0	1.41513e-05	3.74678e-06	1.65605e-05	0	1.89165e-05	0
Q8NI60	COQ8A_HUMAN	COQ8A	4.9	4.9	71.949	3.9	0	0	0	0	3.97561e-06	0	1.7836e-06	0	2.70696e-06	0	0	0
P00403	COX2_HUMAN	MT-CO2	27.8	27.8	25.565	137.59	6.68523e-06	0	7.76897e-05	1.34398e-05	5.72695e-05	7.08773e-06	0.000319136	0.000188313	0.000307602	0.000132661	0.000372116	0.000230062
P13073	COX41_HUMAN	COX4I1	38.5	38.5	19.576	10.83	0	0	0.000131439	5.76577e-05	0.000115854	3.86004e-05	0.000862474	0.00037819	0.000704982	0.000534	0.000766942	0.000322864
P20674	COX5A_HUMAN	COX5A	16.7	16.7	16.762	31.221	0	0	2.17037e-05	0	2.88303e-05	0	0.000130343	6.37501e-05	0.000169383	0.00015293	0	7.37231e-05
P10606	COX5B_HUMAN	COX5B	24	24	13.696	1.8488	0	0	0	0	0	0	0	0	0	0	0	0
Q9P2I0	CPSF2_HUMAN	CPSF2	4.5	4.5	88.486	5.5643	0	0	2.69787e-06	2.6166e-06	5.52195e-06	4.70109e-06	1.52567e-05	6.2821e-06	1.91715e-05	0	2.43122e-05	5.55501e-06
O43809	CPSF5_HUMAN	NUDT21	46.3	46.3	26.227	56.197	2.4959e-05	0	4.0939e-05	4.24041e-05	0	3.14569e-05	0.000661948	0.000449845	0.000709198	0.00081083	0.000700417	0.000911987
Q16630	CPSF6_HUMAN	CPSF6	18.5	18.5	59.209	234.79	0.000199414	0.000133219	6.31659e-05	0.000113055	6.4029e-05	9.76498e-05	0.000437138	0.000489649	0.000484392	0.000565987	0.000446998	0.000482968
Q8N684	CPSF7_HUMAN	CPSF7	27	27	52.049	104.96	5.4326e-05	6.60837e-05	8.54698e-05	0.000101425	0.000113968	0.000111069	0.000501614	0.000568169	0.000556029	0.000628924	0.000560132	0.00059163
P20023	CR2_HUMAN	CR2	7.8	7.8	112.91	15.593	0	0	0	0	0	0	1.22482e-05	0	0	1.92939e-05	0	1.68445e-05
P16220	CREB1_HUMAN	CREB1	27.3	21.1	36.688	34.707	0	0	8.60644e-05	0	7.90875e-05	5.75807e-05	9.78944e-05	0	0.000110137	9.52146e-05	7.76154e-05	7.31363e-05
Q02930	CREB5_HUMAN	CREB5	9.1	9.1	56.918	10.938	0	2.02188e-05	0	0	0	0	2.90724e-05	6.12619e-05	3.92851e-05	1.72371e-05	3.45513e-05	9.60023e-05
Q9BZJ0	CRNL1_HUMAN	CRNKL1	6.5	6.5	100.45	11.734	0	0	0	0	0	0	1.19476e-05	4.2034e-05	0	0	2.96161e-05	3.70068e-05
P41240	CSK_HUMAN	CSK	6.2	6.2	50.704	3.6908	1.82385e-06	0	0	0	4.39273e-06	3.23331e-06	9.66486e-06	0	1.11386e-05	0	1.34977e-05	4.49813e-06
P68400	CSK21_HUMAN	CSNK2A1	58.6	58.6	45.133	323.31	0.0472446	0.0465339	0.0140409	0.00882548	0.0125364	0.00943216	0.00671107	0.00298571	0.00568965	0.00354127	0.00517083	0.00404363
P19784	CSK22_HUMAN	CSNK2A2	71.7	71.7	41.213	323.31	0.0250693	0.0216653	0.0115441	0.00704864	0.0082213	0.00735675	0.00412434	0.00222294	0.00337841	0.00184653	0.00379375	0.00297148
P67870	CSK2B_HUMAN	CSNK2B	51.2	51.2	24.942	221.04	0.0177147	0.0161327	0.0072412	0.00622212	0.00548571	0.00440932	0.00421312	0.00179623	0.00335063	0.00159736	0.00308933	0.00185661
P33240	CSTF2_HUMAN	CSTF2	5.4	5.4	60.437	5.6838	0	0	0	0	0	0	0	0	0	0	0	0
Q12996	CSTF3_HUMAN	CSTF3	5.7	5.7	82.921	80.975	6.75835e-06	0	1.8418e-05	0	2.18012e-05	2.46587e-05	2.71295e-05	2.82345e-05	5.41616e-05	0	3.76722e-05	2.8531e-05
Q96C57	CSTOS_HUMAN	CUSTOS	44.3	44.3	28.17	56.708	3.97099e-05	5.75125e-05	0	2.63382e-05	0	2.57071e-05	0.00010277	0.000155523	0.000161276	0.000160502	0.000115883	0.000160173
P49711	CTCF_HUMAN	CTCF	28.6	28.6	82.785	139.53	0.000197619	0.000337985	0.000257894	0.000384623	0.00026795	0.000464943	0.000119511	0.000385725	0.000112443	0.000426194	0.000107197	0.000435217
Q6PD62	CTR9_HUMAN	CTR9	4.4	4.4	133.5	17.001	0	0	0	5.72912e-06	0	0	6.60229e-06	1.23559e-05	0	0	0	6.58158e-06
Q13618	CUL3_HUMAN	CUL3	12.9	12.9	88.929	53.674	3.02763e-05	1.8042e-05	5.23576e-05	4.72034e-05	6.35382e-05	3.8098e-05	2.19113e-05	1.93831e-05	2.35553e-05	8.21801e-06	0	2.45432e-05
Q13619	CUL4A_HUMAN	CUL4A	7.9	7.9	87.679	10.844	1.46121e-06	0	5.07385e-06	9.5085e-06	1.38073e-05	4.70448e-06	2.15405e-05	1.95814e-05	2.76438e-05	5.61999e-06	2.52347e-05	2.48326e-05
Q9NTM9	CUTC_HUMAN	CUTC	49.5	49.5	29.341	28.954	0	0	3.57511e-05	2.55603e-05	2.0238e-05	0	0	0	0	0	0	2.13154e-05
P39880	CUX1_HUMAN	CUX1	5.4	5.4	164.19	7.7724	0	0	8.73985e-06	0	1.12398e-05	0	0	0	0	0	0	0
Q9HCG8	CWC22_HUMAN	CWC22	3.9	3.9	105.47	3.6644	1.70002e-06	1.3611e-06	0	4.62639e-06	4.22703e-06	5.65385e-06	1.31676e-05	1.60134e-05	1.42235e-05	3.76289e-06	1.75232e-05	6.63764e-06
Q9NXE8	CWC25_HUMAN	CWC25	11.5	11.5	49.647	5.8936	5.32652e-05	4.87364e-05	3.71942e-05	5.64294e-05	4.81924e-05	5.6833e-05	7.48133e-06	1.14212e-05	7.29503e-06	1.09478e-05	6.53413e-06	8.69933e-06
P14406	CX7A2_HUMAN	COX7A2	27.7	27.7	9.3959	13.378	0	0	0	0	0	0	0	0	0	0	0	1.10796e-05
P08574	CY1_HUMAN	CYC1	42.5	42.5	35.422	33.328	2.94734e-05	3.04102e-05	0.000448451	0.000239744	0.000526213	0.000218677	0.000347994	0.000164157	0.000446234	0.000352357	0.000407688	0.00029283
P04839	CY24B_HUMAN	CYBB	6.1	6.1	65.335	4.1194	0	0	0	0	0	0	0	0	0	0	0	0
Q96F07	CYFP2_HUMAN	CYFIP2	22.1	22.1	145.66	68.731	0.000251996	0.000207254	0.000166853	0.000123978	0.000222407	0.000106251	7.48976e-05	4.97603e-05	8.09259e-05	1.228e-05	0.000119081	5.01802e-05
P01040	CYTA_HUMAN	CSTA	52	52	11.006	9.1278	0	0	0	0	0	0	0	0	0	0	0	0
Q5M775	CYTSB_HUMAN	SPECC1	2.9	2.9	118.58	13.862	0	0	0	0	0	0	0	0	0	0	0	0
Q96MX6	DAA10_HUMAN	DNAAF10	11.2	11.2	39.74	4.2567	0	0	0	0	0	0	0	0	0	0	0	0
Q86Y56	DAAF5_HUMAN	DNAAF5	4.7	4.7	93.52	6.7137	0	0	2.79142e-06	0	4.23078e-06	0	1.00231e-05	3.33355e-06	5.99016e-06	0	8.88688e-06	4.63576e-06
P61803	DAD1_HUMAN	DAD1	19.5	19.5	12.497	6.2121	0	0	0	2.14966e-05	3.65151e-05	2.27626e-05	6.09848e-05	6.22239e-05	0.000111849	7.59833e-05	0.00010539	7.36627e-05
Q9UER7	DAXX_HUMAN	DAXX	43.1	43.1	81.372	184.98	0.000976597	0.000872202	0.00160247	0.00167291	0.00177771	0.00151489	0.000589694	0.000494079	0.000687154	0.000244411	0.00065465	0.000434705
Q96EP5	DAZP1_HUMAN	DAZAP1	27.3	27.3	43.383	149.76	1.5179e-05	0	2.91869e-05	1.44111e-05	2.8772e-05	0	0.000192619	0.000137711	0.000243597	8.51217e-05	0.000144406	0.000159284
Q13409	DC1I2_HUMAN	DYNC1I2	19	19	71.456	20.045	1.34755e-05	1.55954e-05	7.33961e-05	4.33331e-05	8.07841e-05	3.88707e-05	5.02666e-05	2.47379e-05	5.39927e-05	2.52379e-05	4.70002e-05	2.93673e-05
Q9Y6G9	DC1L1_HUMAN	DYNC1LI1	15.3	15.3	56.578	4.6032	0	0	0	2.98845e-05	2.74823e-05	2.78575e-05	2.98725e-05	2.07337e-05	2.8726e-05	0	4.03643e-05	2.8547e-05
Q9NV06	DCA13_HUMAN	DCAF13	46.7	46.7	51.402	162.56	0.00107557	0.00101734	0.00094944	0.000554872	0.000747702	0.000862903	0.0001224	0.000167125	0.000130562	0.000114805	0.000183819	0.000373532
P81605	DCD_HUMAN	DCD	22.7	22.7	11.284	14.646	3.40184e-05	5.7036e-05	5.29797e-05	0.000143325	4.55567e-05	5.57837e-05	3.80196e-05	4.62591e-05	3.2184e-05	3.6729e-05	4.22743e-05	0.000493268
Q16531	DDB1_HUMAN	DDB1	36.8	36.8	126.97	93.237	5.84489e-06	0	7.17614e-06	6.66761e-05	5.72567e-06	8.81712e-06	6.80079e-05	2.29602e-05	0.000430833	1.62677e-05	0.000374489	6.85777e-05
Q92466	DDB2_HUMAN	DDB2	33.3	33.3	47.863	38.691	0	0	0	0	0	0	0	0	0	0	0	0
Q96HY6	DDRGK_HUMAN	DDRGK1	16.2	16.2	35.61	6.7592	0	0	4.37034e-05	2.68583e-05	7.11154e-05	2.60515e-05	0	0	6.35147e-05	0	4.52255e-05	0
Q92499	DDX1_HUMAN	DDX1	30	30	82.431	67.564	5.35829e-05	3.04775e-05	0.000139896	0.000115801	0.00014704	0.000156031	0.000206012	0.000178003	0.000240307	6.39701e-05	0.000278835	0.000174324
Q13206	DDX10_HUMAN	DDX10	20.7	20.7	100.89	42.426	0.000225336	0.000179759	6.71792e-05	0.000104463	0.000103836	0.000230392	7.84313e-05	0.000198194	0.000111595	0.000123311	9.00133e-05	0.000210328
Q92841	DDX17_HUMAN	DDX17	43.3	34.8	80.272	206.44	0.000118271	0.000125755	0.000278666	0.000222807	0.000243539	0.000297304	0.00172184	0.00177765	0.00170384	0.00227215	0.00173254	0.00189056
Q9NVP1	DDX18_HUMAN	DDX18	58.1	58.1	75.406	255.58	0.000974537	0.00121789	0.000907301	0.00108216	0.00153143	0.00144458	0.000639209	0.0012067	0.00113608	0.00100894	0.000830303	0.00157746
Q9NR30	DDX21_HUMAN	DDX21	45.7	42.3	87.343	276.8	0.00114256	0.00109679	0.00111299	0.000971602	0.00086086	0.00124935	0.00157632	0.00130766	0.0026399	0.00108263	0.00220399	0.00228444
Q9BUQ8	DDX23_HUMAN	DDX23	52	52	95.581	172.78	0.00464709	0.00560215	0.00319284	0.00299207	0.00355147	0.00385709	0.000891589	0.00061978	0.000891092	0.000529298	0.000930015	0.000445483
Q9GZR7	DDX24_HUMAN	DDX24	45.2	45.2	96.331	175.79	6.76898e-05	8.26587e-05	0.000152266	0.000238419	0.000230425	0.00025625	0.000450181	0.0010131	0.000482978	0.000829681	0.00048747	0.000817978
Q96GQ7	DDX27_HUMAN	DDX27	50.8	50.8	89.834	323.31	0.00301028	0.00369458	0.00268751	0.0036381	0.0031775	0.00449917	0.000976628	0.00163443	0.000930764	0.00159093	0.000992062	0.0015794
Q9H8H2	DDX31_HUMAN	DDX31	3.3	3.3	94.086	2.4253	0	0	0	0	0	0	0	0	0	0	2.14019e-06	0
O00571	DDX3X_HUMAN	DDX3X	38.7	38.7	73.243	106.55	0	0	9.62451e-05	0.000156226	7.88821e-05	0.000155817	0.000317569	0.000476018	0.000319575	0.000196126	0.000469888	0.000598774
Q9UJV9	DDX41_HUMAN	DDX41	19.9	19.9	69.837	36.277	0.000213059	0.000166105	0.000207068	0.000224176	0.000201284	0.000195567	0.000172149	0.000190364	0.000144562	0.000213885	0.00014905	0.000201726
Q86XP3	DDX42_HUMAN	DDX42	12.5	12.5	102.97	17.138	1.4077e-05	0	3.77769e-05	3.73532e-05	3.91991e-05	4.37488e-05	6.04713e-05	5.38835e-05	6.6212e-05	5.08545e-05	5.68247e-05	5.05163e-05
Q7L014	DDX46_HUMAN	DDX46	8.1	7.1	117.36	18.418	3.35219e-05	2.97731e-05	3.83404e-05	8.12417e-05	0.000107135	0.000145725	4.17721e-05	4.11955e-05	4.35075e-05	2.48946e-05	4.7087e-05	2.76845e-05
Q9H0S4	DDX47_HUMAN	DDX47	50.8	50.8	50.646	107.11	0.000476673	0.00053757	0.00051456	0.000498773	0.000576675	0.000570007	0.00063081	0.000726853	0.00102547	0.0010254	0.000917485	0.00093833
Q9Y6V7	DDX49_HUMAN	DDX49	32.3	32.3	54.226	28.201	1.8503e-05	2.12338e-05	3.47138e-05	6.12596e-05	5.26312e-05	3.7419e-05	5.93238e-05	0.000150062	0.000164004	0.000166815	0.000172922	0.000230996
P17844	DDX5_HUMAN	DDX5	62.1	50	69.147	323.31	0.000186007	0.000196707	0.000953472	0.00133312	0.000991458	0.00166069	0.00643607	0.00895338	0.00750859	0.0108624	0.00747727	0.00918858
Q9BQ39	DDX50_HUMAN	DDX50	22.1	18.5	82.564	24.414	1.2414e-05	1.49404e-05	2.86161e-05	2.75604e-05	5.22165e-05	5.70837e-05	0.00013246	0.000240751	0.000247501	0.000202809	0.000152062	0.00021893
Q8N8A6	DDX51_HUMAN	DDX51	21.8	21.8	72.456	39.317	0	0	1.29533e-05	1.06653e-05	1.79381e-05	1.7542e-05	9.70557e-05	0.000186195	0.000133377	0.000165529	0.000131826	0.000205771
Q9Y2R4	DDX52_HUMAN	DDX52	45.2	45.2	67.497	214.42	0.000732996	0.000222368	0.000932489	0.000862529	0.00127468	0.000929743	0.000400479	0.000547151	0.000588106	0.000107233	0.000488924	0.000611695
Q8TDD1	DDX54_HUMAN	DDX54	22.2	22.2	98.594	34.665	8.65199e-05	0.000126428	6.80515e-05	0.000136411	0.000107441	0.000243045	7.97391e-05	0.000151874	9.42349e-05	0.000135796	0.000103089	0.000107917
Q9NY93	DDX56_HUMAN	DDX56	21	21	61.589	35.854	4.57205e-05	3.38382e-05	3.13301e-05	4.94013e-05	5.99022e-05	3.58897e-05	2.28085e-05	7.81931e-05	2.05564e-05	4.20286e-05	2.05866e-05	6.80011e-05
P26196	DDX6_HUMAN	DDX6	7	7	54.191	2.8998	0	0	0	0	0	0	0	0	0	0	0	0
Q16698	DECR_HUMAN	DECR1	55.5	55.5	36.067	201.77	4.03892e-05	5.42594e-05	2.95946e-05	0.000128684	2.98455e-05	2.9758e-05	3.94946e-05	3.42205e-05	3.61223e-05	3.519e-05	3.16193e-05	1.77537e-05
Q9HBH1	DEFM_HUMAN	PDF	13.6	13.6	27.013	4.2956	0	0	0	0	0	0	0	0	8.7673e-06	0	1.04727e-05	0
P35659	DEK_HUMAN	DEK	50.9	50.9	42.674	185.27	0.000535995	0.000466336	0.00040304	0.000238649	0.000434336	0.00025186	0.00177342	0.00110788	0.00162978	0.00138772	0.00170064	0.0010009
Q9H6A0	DEN2D_HUMAN	DENND2D	13	13	53.671	35.714	0	0	0	5.96569e-06	1.27201e-05	8.62412e-06	8.44636e-06	9.79467e-06	1.14756e-05	0	1.15582e-05	1.01378e-05
Q8WUY9	DEP1B_HUMAN	DEPDC1B	5.3	5.3	61.77	13.779	0	0	0	0	0	0	0	0	0	0	1.41625e-06	0
P15924	DESP_HUMAN	DSP	3.8	3.8	331.77	119.86	0	3.75516e-06	2.726e-05	5.12672e-05	1.25078e-05	1.41933e-05	1.22891e-05	6.2344e-06	0	0	1.73203e-05	2.68242e-05
Q53GQ0	DHB12_HUMAN	HSD17B12	46.2	46.2	34.324	100.2	3.10061e-05	5.48815e-05	0.000840083	0.000534968	0.00080868	0.000442136	0.000270663	0.000255764	0.000326819	0.000214968	0.000301291	0.000307175
P00367	DHE3_HUMAN	GLUD1	52.2	52.2	61.397	169.53	0.00764967	0.00702846	0.000998644	0.000640208	0.0008316	0.000667934	2.10469e-05	6.66224e-06	2.25094e-05	4.4059e-06	2.20462e-05	8.50154e-06
Q13268	DHRS2_HUMAN	DHRS2	27.5	27.5	29.926	28.897	6.13442e-05	3.45215e-05	4.54947e-05	2.6393e-05	3.96475e-05	1.68701e-05	0	0	0	0	0	0
O43143	DHX15_HUMAN	DHX15	49.7	48.6	90.932	283	0.000667061	0.000582626	0.000496317	0.000302978	0.000489843	0.000690776	0.000473002	0.000790168	0.000870937	0.000452485	0.000590167	0.00139003
O60231	DHX16_HUMAN	DHX16	2.3	1.4	119.26	2.3488	0	0	0	0	0	0	0	0	0	0	0	0
Q7L2E3	DHX30_HUMAN	DHX30	8.1	8.1	133.94	27.165	0	0	0	2.89344e-06	3.69802e-06	3.35368e-06	1.38963e-05	2.92883e-05	1.59187e-05	4.50944e-06	1.54639e-05	2.17552e-05
Q9H6R0	DHX33_HUMAN	DHX33	4.2	4.2	78.873	3.4547	0	0	0	0	0	0	0	0	3.52541e-05	0	0	0
Q9H2U1	DHX36_HUMAN	DHX36	17.7	17.7	114.76	81.882	0	0	1.80139e-05	1.93243e-05	0	1.292e-05	1.52053e-05	1.80167e-05	3.90374e-05	1.58494e-05	4.17729e-05	4.29087e-05
Q14562	DHX8_HUMAN	DHX8	8.2	7.5	139.31	17.476	0	0	0	0	0	6.80461e-06	1.33992e-05	2.05887e-05	3.36427e-05	0	2.43161e-05	2.83863e-05
Q08211	DHX9_HUMAN	DHX9	40.6	40.6	140.96	231.6	0.000276994	0.000244755	0.000473172	0.000554457	0.000473125	0.000997198	0.00107221	0.0014051	0.00156948	0.00144856	0.00140221	0.00167009
Q9UBX3	DIC_HUMAN	SLC25A10	14.3	14.3	31.282	3.3431	0	0	6.16128e-06	0	6.85558e-06	0	0	0	1.57686e-05	0	0	0
Q9BTC0	DIDO1_HUMAN	DIDO1	4.9	4.9	243.87	11.275	0	0	0	0	0	2.8491e-05	2.34846e-05	6.17933e-05	3.52128e-05	0	4.79266e-05	2.1263e-05
Q9UBS4	DJB11_HUMAN	DNAJB11	4.7	4.7	40.513	4.4622	0	0	1.47932e-05	1.09664e-05	0	0	3.65516e-05	0	4.73858e-05	2.42245e-05	3.84556e-05	2.10955e-05
Q9NVH1	DJC11_HUMAN	DNAJC11	14.3	14.3	63.277	36.149	1.19315e-05	0	2.81533e-05	1.04569e-05	4.78853e-05	1.57262e-05	1.30506e-05	4.0876e-05	5.21174e-05	2.09148e-05	2.48545e-05	2.58011e-05
Q5F1R6	DJC21_HUMAN	DNAJC21	14.1	14.1	62.027	72.574	0	0	4.55121e-05	3.42078e-05	4.88412e-05	0	0	0	0	0	0	0
O60832	DKC1_HUMAN	DKC1	57.4	57.4	57.673	222.38	0.00240769	0.00217188	0.000409903	0.000425419	0.000398687	0.0007459	0.000554813	0.00108311	0.000905542	0.000822144	0.000514442	0.00139003
Q15398	DLGP5_HUMAN	DLGAP5	8.6	8.6	95.114	17.109	0	0	0	0	0	0	0	0	0	0	0	0
Q9NPF5	DMAP1_HUMAN	DMAP1	11.1	11.1	52.992	5.6262	0	0	0	0	0	0	0	0	0	0	0	0
P31689	DNJA1_HUMAN	DNAJA1	55.7	55.7	44.868	59.742	5.33316e-05	5.30401e-05	0.000294251	0.000330634	0.000262697	0.000310215	0.000443385	0.000338987	0.000449962	0.000365609	0.000416045	0.000285743
O60884	DNJA2_HUMAN	DNAJA2	36.7	36.7	45.745	46.478	1.91292e-05	2.24183e-05	0.000107744	7.06285e-05	0.000107352	5.24841e-05	0.000286852	9.33126e-05	0.000315196	0.00011794	0.000256494	0.000149976
Q96EY1	DNJA3_HUMAN	DNAJA3	18.1	18.1	52.488	84.537	1.64073e-05	0	7.30012e-05	4.23609e-05	6.1421e-05	4.75552e-05	0.000175716	0.000129508	0.000207441	9.16575e-05	0.000154269	0.000155034
P25685	DNJB1_HUMAN	DNAJB1	15.6	15.6	38.044	26.263	0	0	0	8.21724e-06	0	0	6.95227e-05	4.93297e-05	6.60906e-05	4.01171e-05	5.85777e-05	4.67473e-05
O75190	DNJB6_HUMAN	DNAJB6	12	12	36.087	5.3577	0	0	1.16568e-05	1.44058e-05	1.36355e-05	1.34563e-05	1.94654e-05	2.29455e-05	1.94568e-05	4.23491e-05	2.07155e-05	2.07445e-05
Q8WXX5	DNJC9_HUMAN	DNAJC9	56.5	56.5	29.909	143.8	0.00038568	0.000251504	0.000437171	0.000693649	0.000367896	0.000862225	0.000684477	0.000823525	0.000608474	0.000805028	0.000557006	0.000795578
P49916	DNLI3_HUMAN	LIG3	27.6	27.6	112.91	113.49	6.78294e-05	7.72018e-05	0.000219914	0.000119836	0.000239224	0.00019066	0.000476219	0.000362124	0.000540353	0.000374713	0.000504758	0.000374352
O00429	DNM1L_HUMAN	DNM1L	24.5	24.5	81.876	113.64	1.88679e-06	3.4245e-06	1.02888e-05	4.75284e-06	7.49262e-06	4.07454e-06	3.4735e-05	8.027e-06	5.30169e-05	5.77372e-06	4.70551e-05	1.19167e-05
Q6XZF7	DNMBP_HUMAN	DNMBP	7.5	7.5	177.35	38.238	0	0	0.000193113	0	0	0	0.000291683	0.000361002	0.000295417	0	0.000402686	0.000197134
P26358	DNMT1_HUMAN	DNMT1	33.3	33.3	183.16	177.51	8.63537e-06	2.3327e-06	4.07502e-05	0.000147467	3.67491e-05	7.86123e-05	0.000975166	0.000726887	0.000969197	0.000464433	0.00100796	0.00041235
Q96BY6	DOC10_HUMAN	DOCK10	3.4	3.4	249.53	9.3932	0	0	0	0	0	0	2.36004e-05	1.59998e-05	3.4272e-05	0	2.728e-05	1.1862e-05
Q92608	DOCK2_HUMAN	DOCK2	16.4	16.4	211.95	150.24	0	0	1.87716e-05	3.62626e-05	2.71318e-05	1.88822e-05	0.000317277	0.000548579	0.000225319	0.000363663	0.000277559	0.000299803
P20036	DPA1_HUMAN	HLA-DPA1	11.2	11.2	29.38	2.2721	0	0	5.03317e-05	0	1.27576e-05	5.43766e-06	0	5.79319e-06	1.0045e-05	0	9.66697e-06	7.09886e-06
O60762	DPM1_HUMAN	DPM1	20.4	20.4	29.634	25.774	0	0	1.26198e-05	0	1.33353e-05	0	3.31325e-05	4.0246e-05	3.49639e-05	0	3.81277e-05	2.57179e-05
Q15054	DPOD3_HUMAN	POLD3	8.4	8.4	51.4	15.566	0	0	0	4.27415e-05	0	0	0	0	0	0	0	0
P54098	DPOG1_HUMAN	POLG	24.5	24.5	139.56	173.72	8.99961e-05	5.9247e-05	0.000195926	0.000114609	0.000270498	0.000167871	9.15416e-05	5.91148e-05	7.11025e-05	1.72441e-05	8.07273e-05	2.15615e-05
Q9UHN1	DPOG2_HUMAN	POLG2	31.1	31.1	54.91	32.346	0.000101209	8.61925e-05	0.000249849	0.000144879	0.000253888	9.53566e-05	0.000156544	0.000105025	0.000185597	7.45322e-05	0.000163851	0.000110485
P06746	DPOLB_HUMAN	POLB	46	46	38.177	31.953	0	0	9.63551e-06	0	0	0	5.54415e-05	3.69205e-05	7.04569e-05	3.95791e-05	6.23889e-05	4.96185e-05
P01909	DQA1_HUMAN	HLA-DQA1	9.4	9.4	27.805	9.8925	0	0	2.21747e-05	0	1.95339e-05	0	3.9063e-05	0	0	0	4.9205e-05	0
P01906	DQA2_HUMAN	HLA-DQA2	11.4	6.7	28.033	2.0045	0	0	0	0	0	0	0	0	0	0	0	0
P01920	DQB1_HUMAN	HLA-DQB1	16.5	16.5	29.991	3.6865	0	0	0	0	0	0	0	0	0	0	0	0
P01903	DRA_HUMAN	HLA-DRA	35	30.3	28.607	83.105	0.000113047	0.00011064	0.000870962	0.000230357	0.000812482	0.000162973	0.000731383	0.000240898	0.000631394	0.000171481	0.000588112	0.000352556
P01911	DRB1_HUMAN	HLA-DRB1	32.7	8.3	29.966	32.606	6.66596e-05	7.20394e-05	0.000466803	9.30982e-05	0.000443203	7.47417e-05	0.000386548	0.000156101	0.00036599	0.000133991	0.000287485	0.000155912
P79483	DRB3_HUMAN	HLA-DRB3	28.6	10.9	29.962	23.174	9.06807e-05	9.0802e-05	0.000902472	0.000227399	0.00077546	0.000113907	0.000691589	0.000295024	0.000756877	7.36086e-05	0.000643856	0.000177001
Q9Y295	DRG1_HUMAN	DRG1	54.8	54.8	40.542	323.31	0.000227895	0.000230434	0.000769567	0.000494702	0.000576675	0.000511537	0.00160393	0.000988271	0.00171135	0.000944838	0.00156093	0.0012688
Q08554	DSC1_HUMAN	DSC1	4.3	4.3	99.986	4.7843	0	0	2.53541e-05	3.1632e-05	1.55789e-05	2.06694e-05	0	0	0	1.59701e-05	0	2.6863e-05
Q02413	DSG1_HUMAN	DSG1	16.6	16.6	113.75	85.017	2.1738e-05	3.60335e-05	0.000110246	0.000228264	5.0438e-05	5.07691e-05	2.73868e-05	3.24178e-05	0	0	1.57739e-05	7.31135e-05
P55265	DSRAD_HUMAN	ADAR	25.5	25.5	136.06	283.41	2.52999e-05	2.9085e-05	0.000136928	6.55652e-05	8.73648e-05	9.70609e-05	0.000611849	0.000728349	0.000734132	0.000774308	0.000738234	0.000788183
Q8TDB6	DTX3L_HUMAN	DTX3L	2.2	2.2	83.553	32.241	0	0	0	0	5.93374e-06	0	0	3.7921e-06	0	0	0	0
O00148	DX39A_HUMAN	DDX39A	50.1	27.4	49.129	53.058	4.59239e-05	4.78716e-05	0.000136011	0.000202029	0.00015573	0.00020126	0.00040958	0.000246144	0.000624875	0.000226	0.000679556	0.000194058
Q13838	DX39B_HUMAN	DDX39B	29.9	7.2	49.035	16.847	0	0	0	7.81635e-06	7.51563e-06	5.54393e-06	0	8.18075e-06	7.58265e-06	0	9.17064e-06	7.23615e-06
Q14204	DYHC1_HUMAN	DYNC1H1	13.6	13.6	532.4	215.8	2.7058e-05	2.4782e-05	0.000244873	0.000519321	0.000801718	0.000244901	0.000291133	0.000292044	0.000775455	0.000133956	0.000671888	0.000197852
P50570	DYN2_HUMAN	DNM2	17.6	13.7	98.063	49.567	2.33245e-05	2.40061e-05	5.12452e-05	3.42652e-05	5.33639e-05	3.83693e-05	5.43151e-05	4.21938e-05	7.49758e-05	3.81554e-05	8.07669e-05	5.15862e-05
P19525	E2AK2_HUMAN	EIF2AK2	22	22	62.094	81.001	0	0	2.18228e-05	0	0	0	0.000103792	0.000145575	0.000148953	7.86749e-05	0.000109036	0.000176238
O43491	E41L2_HUMAN	EPB41L2	13.5	13.5	112.59	122.13	0.000846854	0.000820878	0.000116366	8.75024e-05	0.000154762	7.99722e-05	0	0	0	0	0	0
Q9HCM4	E41L5_HUMAN	EPB41L5	18.4	18.4	81.855	33.369	2.62497e-05	2.67117e-05	0.000144505	7.24105e-05	0.000161793	9.83011e-05	1.58556e-05	1.61177e-05	1.48553e-05	1.15712e-05	1.15818e-05	2.02056e-05
Q9HAF1	EAF6_HUMAN	MEAF6	33	33	21.635	13.903	1.44206e-05	8.67754e-06	3.43849e-05	4.44175e-05	3.12586e-05	2.88024e-05	2.71727e-05	4.24487e-05	2.65529e-05	0	0	5.29967e-05
Q99848	EBP2_HUMAN	EBNA1BP2	21.9	21.9	34.852	10.277	5.07195e-05	6.13179e-05	4.46261e-05	6.36526e-05	4.27917e-05	7.65369e-05	0.000107431	0.000212957	0.000109825	0.000201946	0.000107887	0.000198581
P40939	ECHA_HUMAN	HADHA	64.7	64.7	82.999	323.31	0.00448339	0.00439184	0.008619	0.00572771	0.0112793	0.00861092	0.000677774	0.000657771	0.000827437	0.000624231	0.000779599	0.000913548
P55084	ECHB_HUMAN	HADHB	59.3	59.3	51.294	264.24	0.00174615	0.00183251	0.00324717	0.00283003	0.00338696	0.00341703	0.000370628	0.000334704	0.000336139	0.000292045	0.000358451	0.000398655
Q5VYK3	ECM29_HUMAN	ECPAS	3.8	3.8	204.29	19.983	0	0	2.01424e-06	6.04896e-06	0	2.93743e-06	2.23956e-05	2.71865e-05	2.11157e-05	1.6928e-05	3.17826e-05	1.1176e-05
Q96F86	EDC3_HUMAN	EDC3	6.1	6.1	56.077	4.7088	0	0	0	0	0	0	0	6.12426e-06	0	0	0	0
Q6P2E9	EDC4_HUMAN	EDC4	2.5	2.5	151.66	5.2312	0	0	0	0	0	0	0	0	0	0	0	0
O75530	EED_HUMAN	EED	31.3	31.3	50.197	40.076	5.46085e-05	5.1873e-05	0.000108551	7.51232e-05	9.83825e-05	0.000139809	0.000228097	0.000200562	0.000296818	0.000257213	0.000297118	0.000290437
P68104	EF1A1_HUMAN	EEF1A1	49.8	27.5	50.14	134.98	0.00662083	0.00657171	0.00393795	0.00105734	0.00290673	0.00299249	0.00219862	0.000908164	0.00697788	0.000910852	0.00629694	0.00240282
Q05639	EF1A2_HUMAN	EEF1A2	49.7	24.4	50.47	21.987	0.000258283	0.000195439	5.36239e-05	3.99255e-05	4.6718e-05	7.02928e-05	0	0	0	0	0	0
P24534	EF1B_HUMAN	EEF1B2	26.7	26.7	24.763	39.348	6.44502e-06	0	1.62611e-05	1.2457e-05	2.10744e-05	0	0.000125898	4.02698e-05	0.000136668	0	0.000124169	4.62995e-05
P29692	EF1D_HUMAN	EEF1D	17.1	17.1	31.121	14.911	0	0	2.51645e-05	1.873e-05	2.31432e-05	1.49963e-05	8.19744e-05	6.4771e-05	7.11763e-05	7.69166e-05	0	7.01409e-05
P26641	EF1G_HUMAN	EEF1G	28.4	28.4	50.118	63.097	0.000109112	0.000124277	0.000469497	0.000429507	0.000487404	0.000488525	0.000939501	0.000912731	0.00089741	0.000783738	0.000887349	0.000820348
P13639	EF2_HUMAN	EEF2	32.1	29	95.337	126.21	0.000161754	0.000141735	0.000116989	8.26343e-05	0.000180388	0.000133769	0.000204772	0.000135978	0.000230561	3.65098e-05	0.000269916	0.000131016
Q8N6R0	EFNMT_HUMAN	METTL13	6.4	6.4	78.767	15.736	0	0	0	0	0	0	0	0	3.35977e-06	0	3.36505e-06	0
P49411	EFTU_HUMAN	TUFM	47.3	47.3	49.541	163.76	0.000166513	0.000104907	0.000343318	0.000128261	0.000289221	0.00017401	0.000546824	0.000152294	0.000581563	0.000140445	0.000533096	0.000156698
P18146	EGR1_HUMAN	EGR1	15.8	15.8	57.506	98.999	0	0	0	0	0	0	0	0	0	0	0	0
Q9H4M9	EHD1_HUMAN	EHD1	24.7	22.7	60.626	23.28	0	0	4.25067e-05	2.64831e-05	5.4861e-05	2.3911e-05	4.15732e-05	2.68568e-05	6.15567e-05	2.9414e-05	6.35193e-05	2.79078e-05
Q9H223	EHD4_HUMAN	EHD4	7.2	5.2	61.174	3.6197	0	0	0	0	0	1.18243e-05	0	0	0	0	0	0
Q9H9B1	EHMT1_HUMAN	EHMT1	4.8	4.8	141.46	6.1985	0	0	0	0	0	0	0	0	0	0	0	0
Q96KQ7	EHMT2_HUMAN	EHMT2	5	5	132.37	5.8406	0	0	0	0	6.16205e-06	0	1.02737e-05	1.19911e-05	1.25946e-05	0	2.60372e-05	1.23166e-05
Q9BY44	EIF2A_HUMAN	EIF2A	15.4	15.4	64.989	6.7313	0	0	0	0	0	0	0	0	0	0	0	0
Q14152	EIF3A_HUMAN	EIF3A	14.3	14.3	166.57	86.126	1.86652e-05	1.76153e-05	0.000103548	5.84197e-05	0.000123597	8.47378e-05	0.000190724	0.000177867	0.00017953	0.000121743	0.000207065	0.000160765
P55884	EIF3B_HUMAN	EIF3B	17.7	17.7	92.48	19.998	2.52122e-05	2.17819e-05	2.35408e-05	3.90257e-05	7.4469e-05	5.36583e-05	0.000142028	6.78166e-05	0.000148215	3.85868e-05	0.000169159	4.69854e-05
Q99613	EIF3C_HUMAN	EIF3C	6.7	6.7	105.34	14.477	1.39288e-05	1.40731e-05	2.49152e-05	2.01455e-05	3.53696e-05	2.53904e-05	4.45338e-05	2.83875e-05	3.56807e-05	2.61651e-05	9.02404e-05	2.18292e-05
O15371	EIF3D_HUMAN	EIF3D	8.2	8.2	63.972	44.059	3.5714e-06	0	9.18195e-06	7.61749e-06	0	8.47556e-06	0	2.2541e-05	1.29049e-05	0	1.42837e-05	1.29205e-05
P60228	EIF3E_HUMAN	EIF3E	9.4	9.4	52.22	10.286	7.91886e-06	7.26705e-06	4.61737e-05	2.708e-05	4.27551e-05	4.11068e-05	3.93086e-05	3.33446e-05	4.25992e-05	3.54383e-05	3.02668e-05	2.74851e-05
O00303	EIF3F_HUMAN	EIF3F	9	9	37.563	4.8802	0	0	0	0	0	0	0	0	0	0	2.00303e-05	0
O75821	EIF3G_HUMAN	EIF3G	16.9	16.9	35.611	5.9797	0	0	0	0	0	0	0	0	0	0	0	0
Q15717	ELAV1_HUMAN	ELAVL1	55.5	55.5	36.091	129.12	6.94711e-05	8.33198e-05	0.000404213	0.000402857	0.00030906	0.000417947	0.00225547	0.00165709	0.00331335	0.0026851	0.00288442	0.0023438
P32519	ELF1_HUMAN	ELF1	15.8	15.8	67.497	6.6984	0	0	3.65904e-05	0	4.29299e-05	3.4454e-05	0	0	0	0	0	0
Q92556	ELMO1_HUMAN	ELMO1	12.2	12.2	83.829	23.876	0	0	0	0	0	0	0.000107022	8.77606e-05	9.62429e-05	5.29474e-05	0.000104761	9.68728e-05
Q14241	ELOA1_HUMAN	ELOA	28.3	28.3	89.908	191.78	0.0025274	0.00241768	0.00293619	0.00207354	0.00340345	0.00197138	0.000380933	0.000490521	0.000501569	0.000507797	0.000299555	0.000518471
Q15370	ELOB_HUMAN	ELOB	70.3	70.3	13.133	16.055	5.99803e-05	4.90393e-05	0.000206473	0.000193287	0.000201955	9.59009e-05	0	0	0	0	0	0
Q15369	ELOC_HUMAN	ELOC	42	42	12.473	15.407	0	0	4.41029e-05	0	0	0	0	0	0	0	0	0
Q8WYP5	ELYS_HUMAN	AHCTF1	14.4	14.4	252.5	152.58	5.52e-05	1.48244e-05	0.00018396	0.000195504	0.000151089	0.000168389	0.000194561	0.000266947	7.17067e-05	0.000218745	0.000125714	0.000141852
Q8N766	EMC1_HUMAN	EMC1	4.8	4.8	111.76	6.6986	0	0	0	0	0	0	0	0	1.01709e-05	0	0	0
Q15006	EMC2_HUMAN	EMC2	37.4	37.4	34.833	112.76	0	0	0.000136717	4.52873e-05	7.99822e-05	4.14824e-05	0.000255047	0.000314751	0.000238968	0.000186282	0.000254401	0.000511874
Q9P0I2	EMC3_HUMAN	EMC3	12.3	12.3	29.952	30.712	0	0	1.3515e-05	0	1.4707e-05	9.30457e-06	0	2.59628e-05	0	3.13273e-05	0	0
Q5J8M3	EMC4_HUMAN	EMC4	14.2	14.2	20.086	6.6899	0	0	5.73558e-06	3.03861e-06	3.81869e-06	0	7.65352e-06	2.48762e-05	6.24688e-06	3.22791e-05	7.6462e-06	9.99491e-06
Q8N4V1	EMC5_HUMAN	MMGT1	26.7	26.7	14.686	5.4317	0	0	0	2.06497e-05	2.64158e-05	1.71931e-05	2.97999e-05	7.82928e-05	2.67968e-05	0.000114374	2.84487e-05	0
Q9NPA0	EMC7_HUMAN	EMC7	19.8	19.8	26.47	7.3787	0	0	5.32106e-05	2.24299e-05	3.89927e-05	0	0.00010248	4.92187e-05	0	6.55857e-05	7.28729e-05	0.000177867
O43402	EMC8_HUMAN	EMC8	19.5	19.5	23.773	7.7756	0	0	2.58874e-05	1.93473e-05	2.17736e-05	0	3.68616e-05	5.78106e-05	3.69243e-05	4.16509e-05	3.85908e-05	4.0687e-05
P50402	EMD_HUMAN	EMD	26.8	26.8	28.994	118.76	0	0	5.16438e-05	2.19019e-05	3.27853e-05	3.12659e-05	0.000189858	8.36442e-05	0.000121756	7.36711e-05	0.000131902	0.000107407
P14625	ENPL_HUMAN	HSP90B1	6.4	4.9	92.468	15.648	3.37691e-05	3.26422e-05	8.52719e-06	0	0	0	1.46181e-05	7.1993e-06	6.7697e-06	3.39679e-06	2.03225e-05	0
Q14677	EPN4_HUMAN	CLINT1	3.8	3.8	68.259	2.7943	0	0	0	0	0	0	8.69364e-06	0	1.98546e-05	0	0	0
P19447	ERCC3_HUMAN	ERCC3	34.7	33.5	89.277	162.19	0.000551668	0.000345671	1.27398e-05	0	0	0	0	0	0	0	0	0
Q14534	ERG1_HUMAN	SQLE	14.1	14.1	63.922	12.728	1.47111e-05	1.43917e-05	6.65176e-05	2.05703e-05	3.91754e-05	2.90496e-05	0	0	0	0	0	0
Q969X5	ERGI1_HUMAN	ERGIC1	16.6	16.6	32.592	12.549	0	0	4.26277e-05	2.18454e-05	3.56885e-05	1.82835e-05	6.9187e-05	2.72964e-05	7.38123e-05	2.937e-05	5.80189e-05	2.32842e-05
P84090	ERH_HUMAN	ERH	37.5	37.5	12.245	104.42	0	0	0	1.58884e-05	0	0	9.72113e-05	0.000134641	7.42439e-05	0.000185261	6.55199e-05	0.000158646
Q8IV48	ERI1_HUMAN	ERI1	7.2	7.2	40.063	22.242	0.000137752	0	0	0	0	0	0	0	0	0	0	8.15585e-05
O94905	ERLN2_HUMAN	ERLIN2	9.4	9.4	37.839	5.2489	0	0	1.23385e-05	0	0	0	1.5348e-05	0	1.66281e-05	0	0	0
Q5FWF5	ESCO1_HUMAN	ESCO1	3.3	3.3	94.982	2.2869	0	0	0	0	0	0	0	0	0	0	0	0
Q56NI9	ESCO2_HUMAN	ESCO2	5.8	5.8	68.306	1.6134	0	0	0	0	0	0	0	2.11734e-05	1.743e-05	0	0	0
Q9H501	ESF1_HUMAN	ESF1	22.7	22.7	98.795	189.38	0.000107663	9.06638e-05	0.000196641	0.000246914	0.000250551	0.000254189	0.000246988	0.000463498	0.000191202	0.000325653	0.000236016	0.000296658
Q9BSJ8	ESYT1_HUMAN	ESYT1	2.6	2.6	122.85	5.1907	2.4289e-06	8.80555e-07	1.1085e-05	0	9.56382e-06	4.94263e-06	7.12445e-06	0	0	0	1.68419e-05	0
P41212	ETV6_HUMAN	ETV6	25.9	25.9	52.999	14.011	0	0	0	0	0	0	5.33664e-05	0	8.04568e-05	0	9.51858e-05	0
Q01844	EWS_HUMAN	EWSR1	9.9	9.9	68.477	47.108	0	0	0	0	0	3.66936e-05	4.97625e-05	4.53788e-05	0	6.94299e-05	0	0
Q9NV70	EXOC1_HUMAN	EXOC1	32.8	32.8	101.98	84.201	4.29196e-05	2.33949e-05	0.000917646	0.000465641	0.00103313	0.000381525	0.000120985	8.21441e-05	0.000102261	0.000173093	0.000119298	5.72398e-05
Q96KP1	EXOC2_HUMAN	EXOC2	6.2	6.2	104.07	25.374	0	0	2.67606e-05	8.75916e-06	2.33842e-05	0	1.40332e-05	1.21475e-05	1.35079e-05	7.28778e-06	1.82938e-05	1.48939e-05
O60645	EXOC3_HUMAN	EXOC3	7.7	7.7	85.566	34.762	0	0	2.18659e-05	0	2.42759e-05	1.00228e-05	2.48228e-05	0	0	0	3.06981e-05	8.49208e-06
Q96A65	EXOC4_HUMAN	EXOC4	17.8	17.8	110.5	53.168	7.83312e-06	0	0.000123825	2.31611e-05	7.61892e-05	5.18184e-05	1.04336e-05	2.28514e-05	3.06927e-05	1.73771e-05	3.22088e-05	2.75261e-05
Q8TAG9	EXOC6_HUMAN	EXOC6	4	4	93.721	6.8268	0	0	0	0	0	0	0	0	0	0	5.5684e-06	0
Q9UPT5	EXOC7_HUMAN	EXOC7	9.7	9.7	83.381	11.615	0	0	3.41623e-05	8.2289e-06	3.0122e-05	6.92034e-06	1.01946e-05	8.81254e-06	8.65395e-06	5.08254e-06	8.96561e-06	9.19747e-06
Q9Y2C4	EXOG_HUMAN	EXOG	7.6	7.6	41.084	4.0324	0	3.89849e-06	6.62537e-06	6.42486e-06	4.96401e-06	8.61663e-06	1.05059e-05	1.03451e-05	1.97157e-05	1.51952e-05	1.21018e-05	1.12562e-05
Q9Y3B2	EXOS1_HUMAN	EXOSC1	30.3	30.3	21.452	78.655	0	0	0	0	0	0	2.46789e-05	0	0	0	0	4.15278e-05
Q13868	EXOS2_HUMAN	EXOSC2	35.8	35.8	32.789	37.338	0	0	0	0	0	0	0.000121909	0.000103113	0.000109115	0.000111556	0.000121736	0.00013685
Q9NQT5	EXOS3_HUMAN	EXOSC3	20.4	20.4	29.572	20.436	0	0	0	0	0	0	0	5.82061e-05	5.89945e-05	6.10583e-05	5.76438e-05	0
Q9NPD3	EXOS4_HUMAN	EXOSC4	24.5	24.5	26.383	16.1	0	0	0	0	0	0	0	0	7.14678e-05	6.07599e-05	0	0
Q9NQT4	EXOS5_HUMAN	EXOSC5	37	37	25.249	17.594	0	0	0	0	0	0	3.69669e-05	6.08857e-05	0	0	5.08254e-05	0.000100815
Q5RKV6	EXOS6_HUMAN	EXOSC6	29	29	28.235	24.783	0	0	0	0	0	0	6.73224e-05	4.43182e-05	4.78562e-05	5.16593e-05	7.29954e-05	5.35436e-05
Q15024	EXOS7_HUMAN	EXOSC7	26.8	26.8	31.821	80.758	0	0	0	0	0	0	4.12282e-05	3.6652e-05	4.48774e-05	4.35527e-05	4.5672e-05	5.45531e-05
Q96B26	EXOS8_HUMAN	EXOSC8	34.8	34.8	30.039	34.131	0	0	0	0	0	0	3.94198e-05	4.44587e-05	0	4.12054e-05	3.36467e-05	3.9706e-05
Q06265	EXOS9_HUMAN	EXOSC9	14.1	14.1	48.948	25.788	1.27909e-05	1.67355e-05	3.86676e-05	2.34772e-05	3.95092e-05	3.90278e-05	4.55994e-05	4.53516e-05	0.000121343	2.20524e-05	0.000103668	3.37881e-05
Q01780	EXOSX_HUMAN	EXOSC10	27.8	27.8	100.83	72.799	0	0	4.39902e-05	4.28748e-05	4.31265e-05	5.73246e-05	0.000147631	0.000177175	0.000152406	0.000244156	0.00017328	0.000239382
Q15910	EZH2_HUMAN	EZH2	7.5	7.5	85.362	19.542	7.00893e-06	0	1.17347e-05	1.17894e-05	1.44117e-05	1.48357e-05	4.56591e-05	2.79875e-05	5.4856e-05	0	5.03839e-05	3.63642e-05
P15311	EZRI_HUMAN	EZR	24.2	17.7	69.412	26.362	9.85504e-05	0.00011918	0.000191152	0.000102812	0.000210714	0.000104172	0.000103218	4.73888e-05	0.000140221	5.89522e-05	0.000124625	8.77442e-05
Q96PZ2	F111A_HUMAN	FAM111A	4.9	4.9	70.195	1.7869	0	1.40587e-05	0	0	0	1.90624e-05	0	0	0	0	0	0
Q5BKY9	F133B_HUMAN	FAM133B	24.7	24.7	28.385	17.869	0.000104705	3.69693e-05	6.18538e-05	5.11479e-05	5.04863e-05	6.84485e-05	1.62498e-05	2.16288e-05	2.05077e-05	2.80792e-05	0	0
Q96A26	F162A_HUMAN	FAM162A	30.5	30.5	17.342	15.574	0	0	0.000134838	0	9.23567e-05	2.34684e-05	0.0001499	9.00992e-05	0.000151505	0.000112991	0.00029759	9.18949e-05
Q5HYJ3	FA76B_HUMAN	FAM76B	21.8	21.8	38.708	15.958	3.53829e-05	2.17819e-05	0	0	0	0	0.000102096	0	0.000103927	0	0.000110731	0.000124112
Q8NCA5	FA98A_HUMAN	FAM98A	11.8	11.8	55.272	13.038	0	0	0	3.54944e-05	0	0	4.72862e-05	5.42392e-05	6.72654e-05	5.586e-05	4.60714e-05	3.71606e-05
Q52LJ0	FA98B_HUMAN	FAM98B	7.2	7.2	45.547	3.5475	0	0	0	0	0	0	0	0	7.88654e-06	0	0	0
Q8IVS2	FABD_HUMAN	MCAT	16.4	16.4	42.961	11.399	2.82737e-05	0	0	0	0	0	0	0	0	0	0	0
Q9BXW9	FACD2_HUMAN	FANCD2	5.9	5.9	164.13	11.143	0	0	6.19381e-06	1.24207e-05	1.17494e-05	9.54369e-06	1.40496e-05	2.15903e-05	2.36066e-05	9.62536e-06	2.59543e-05	1.04616e-05
Q96CS3	FAF2_HUMAN	FAF2	7.4	7.4	52.623	5.4291	0	0	0	0	1.15163e-05	0	0	0	1.18468e-05	0	0	0
Q969Z0	FAKD4_HUMAN	TBRG4	6.3	6.3	70.737	2.9712	0	0	3.70403e-06	0	0	0	0	0	4.84354e-06	0	5.16228e-06	0
Q92520	FAM3C_HUMAN	FAM3C	12.8	12.8	24.68	21.906	0	0	0	0	0	0	0	0	0	0	0	0
Q9NVI1	FANCI_HUMAN	FANCI	18.8	18.8	149.32	207.14	0	0	0.000111052	0.000106149	9.71994e-05	0.000166604	3.89472e-05	4.60847e-05	5.40515e-05	9.45455e-06	5.89197e-05	3.85655e-05
A6NHQ2	FBLL1_HUMAN	FBLL1	6.6	3.3	34.803	1.8648	0	0	0	0	0	0	0	0	0	0	0	0
P22087	FBRL_HUMAN	FBL	56.1	52.6	33.784	102.12	0.000647706	0.000687761	0.00061129	0.00085633	0.000636054	0.000985242	0.00159679	0.00233069	0.0015995	0.00238098	0.00165739	0.00300487
Q8N531	FBXL6_HUMAN	FBXL6	7.2	7.2	58.587	6.4269	0	0	0	0	0	0	0	0	0	0	4.63585e-06	0
Q9Y324	FCF1_HUMAN	FCF1	38.9	38.9	23.369	36.628	0.000201202	0.000200559	0.000229773	0.00024815	0.000171392	0.000174626	0.000113441	0.000134584	0.00014764	0.000160467	0.000156476	0.000146808
P37268	FDFT_HUMAN	FDFT1	17	17	48.115	27.268	0	0	2.48025e-05	2.94165e-05	0	0	2.24529e-05	3.06706e-05	0	1.46696e-05	0	2.56336e-05
P39748	FEN1_HUMAN	FEN1	37.9	37.9	42.592	42.405	3.09376e-05	3.35665e-05	0.000123458	0	9.43001e-05	6.12194e-05	0.000249467	6.27587e-05	0.000230874	4.15065e-05	0.000277316	8.87092e-05
Q9Y613	FHOD1_HUMAN	FHOD1	2.6	2.6	126.55	17.423	0	0	1.56353e-05	3.62741e-06	6.12502e-06	4.87e-06	3.52485e-06	0	3.66803e-06	0	4.1533e-06	0
O43427	FIBP_HUMAN	FIBP	44.8	44.8	41.878	73.893	0.00046901	0.000338159	0.000782092	0.000716679	0.000617983	0.000678953	5.65247e-05	2.48864e-05	4.14419e-05	1.49153e-05	3.48244e-05	3.60839e-05
Q6UN15	FIP1_HUMAN	FIP1L1	40.4	40.4	66.526	232.12	0.000270354	0.000265657	0.000348834	0.000342935	0.000325779	0.00038844	0.000317592	0.000395458	0.000302898	0.000431204	0.000294707	0.000397994
Q9NYL4	FKB11_HUMAN	FKBP11	41.3	41.3	22.18	97.015	3.36382e-05	3.79434e-05	0.000424371	0.00039219	0.000407604	0.000273507	0.000329442	0.000210793	0.000346035	0.000179089	0.000299976	0.000247756
Q14318	FKBP8_HUMAN	FKBP8	7.5	7.5	44.561	2.5215	0	0	0	0	0	0	1.21605e-05	0	1.58987e-05	0	1.40183e-05	0
O75955	FLOT1_HUMAN	FLOT1	50.4	50.4	47.355	154.26	0	0	4.88134e-06	2.18798e-06	7.97255e-07	4.2861e-06	0.000456848	0.00043124	0.000900688	0.000160211	0.000650695	0.000656062
Q14254	FLOT2_HUMAN	FLOT2	45.8	45.8	47.064	70.045	0	0	6.06654e-07	1.33797e-06	0	1.92302e-06	0.000497204	0.00038432	0.000442231	0.000314339	0.000431292	0.000439638
Q96PY5	FMNL2_HUMAN	FMNL2	4.6	4.6	123.32	6.3582	3.33411e-05	1.84272e-05	2.91466e-05	3.27703e-05	3.43673e-05	3.80998e-05	7.54462e-06	6.21853e-06	5.01194e-06	5.32221e-06	7.04334e-06	7.80196e-06
Q06787	FMR1_HUMAN	FMR1	18.4	17.1	71.174	26.955	0	0	1.38852e-05	0	0	0	0	4.42049e-05	0	0	0	4.69341e-05
Q9UPW0	FOXJ3_HUMAN	FOXJ3	5.8	5.8	68.96	21.152	0	0	0	0	0	0	1.64393e-05	1.88438e-05	1.96307e-05	0	1.83997e-05	2.08243e-05
Q14331	FRG1_HUMAN	FRG1	49.6	18.6	29.172	57.489	0.000147716	0.000220535	0.000486696	0.00047056	0.000415267	0.000383282	0.000395239	0.000275026	0.000393614	0.000349584	0.000311408	0.000366855
O94915	FRYL_HUMAN	FRYL	0.6	0.6	339.59	2.6099	0	0	0	0	0	0	0	0	0	0	0	0
Q92945	FUBP2_HUMAN	KHSRP	7.3	7.3	73.114	8.1567	1.12967e-05	0	0	0	0	0	3.13054e-05	2.73338e-05	0	3.35655e-05	0	0
Q96I24	FUBP3_HUMAN	FUBP3	31.6	30.1	61.64	22.082	0	0	5.67566e-05	7.90544e-05	4.96657e-05	6.1256e-05	0.000154088	0.000251504	0.000177203	0.000300726	0.000169745	0.000312313
P35637	FUS_HUMAN	FUS	14.8	14.8	53.425	26.258	0	0	6.86333e-05	6.80554e-05	0	2.57696e-05	0.000360393	0.000719704	0.000272947	0.00103799	0.000127743	0.000788673
P51114	FXR1_HUMAN	FXR1	33	6.3	69.72	40.52	0	0	5.36504e-05	0	0	0	0.000178032	0.000155874	0.00020883	0.000239181	0.000151857	0.000211183
P51116	FXR2_HUMAN	FXR2	7.7	6.5	74.222	2.7284	0	0	0	0	0	0	0	0	0	0	0	0
Q13283	G3BP1_HUMAN	G3BP1	33.7	32	52.164	74.554	0	1.73755e-05	0.000118355	0.00012804	0.000129028	0.000123347	0.000374383	0.000429835	0.000280066	0.000335945	0.00031419	0.000468054
Q9UN86	G3BP2_HUMAN	G3BP2	11.4	9.8	54.12	14.763	0	0	3.8039e-05	3.09026e-05	8.1659e-05	2.89693e-05	7.53526e-05	0.000190296	9.60652e-05	3.26102e-05	6.95964e-05	0.000242766
P04406	G3P_HUMAN	GAPDH	31.6	31.6	36.053	50.61	0.000120471	0.000185558	0.000121626	8.37381e-05	0.000128267	7.69179e-05	0.000172804	9.64466e-05	0.000146439	8.39278e-05	0.00017416	0.000110241
Q10471	GALT2_HUMAN	GALNT2	21.9	21.9	64.732	28.506	0	0	6.5233e-05	3.92491e-05	0.000137046	4.43475e-05	3.26213e-05	3.69228e-05	4.18736e-05	0	4.25691e-05	4.72133e-05
O60318	GANP_HUMAN	MCM3AP	2.1	2.1	218.4	1.7636	0	0	0	0	0	0	0	0	0	0	2.22325e-06	0
Q9NY12	GAR1_HUMAN	GAR1	30.4	30.4	22.348	49.02	0.00023712	0.000236636	9.57778e-05	0.000153144	0.000100262	0.000146466	0.000958579	0.000743033	0.000863631	0.000784917	0.000946091	0.00121582
P41250	GARS_HUMAN	GARS1	4.6	4.6	83.165	2.3406	0	0	0	0	0	0	0	0	0	0	0	1.81115e-06
O60861	GAS7_HUMAN	GAS7	6.5	6.5	54.371	2.5902	0	0	0	0	0	0	0	0	0	0	0	0
P43694	GATA4_HUMAN	GATA4	14.3	14.3	44.565	86.968	0	0	3.83524e-05	2.62146e-05	2.67881e-05	2.80823e-05	0	0	0	0	0	0
Q8WUU5	GATD1_HUMAN	GATAD1	12.3	12.3	28.69	2.9548	0	0	0	0	0	0	0	0	4.92987e-06	6.65772e-07	4.89269e-06	0
P62873	GBB1_HUMAN	GNB1	7.4	4.1	37.377	6.8193	0	0	0	0	0	0	0	0	0	0	0	2.50035e-05
Q9HAV0	GBB4_HUMAN	GNB4	7.4	4.1	37.567	1.549	0	0	0	0	0	0	0	0	0	0	0	9.46852e-06
Q92616	GCN1_HUMAN	GCN1	15.1	15.1	292.75	64.379	0	0	4.46077e-05	2.90986e-05	5.39644e-05	2.64031e-05	0.000154193	0.000123809	0.000180781	4.99309e-05	0.000162817	0.00011576
Q9BSJ2	GCP2_HUMAN	TUBGCP2	5.4	5.4	102.53	5.1279	0	0	2.31239e-05	1.14556e-05	2.19197e-05	1.65426e-05	2.61165e-05	2.54869e-05	2.09368e-05	1.74607e-05	2.46899e-05	2.85777e-05
Q96CW5	GCP3_HUMAN	TUBGCP3	6.5	6.5	103.57	15.069	0	0	0	0	0	0	1.25266e-05	1.5456e-05	1.44112e-05	7.69747e-06	1.29899e-05	1.01606e-05
Q8TB36	GDAP1_HUMAN	GDAP1	13.1	13.1	41.345	7.957	0	0	5.16227e-05	2.45836e-05	4.783e-05	0	4.02573e-05	0	0	0	4.60255e-05	0
Q8N2G8	GHDC_HUMAN	GHDC	7.2	7.2	57.522	4.6969	0	0	0	0	3.80546e-05	0	3.37548e-05	0	0	2.03936e-05	0	2.94733e-05
Q5VSY0	GKAP1_HUMAN	GKAP1	7.4	7.4	42.078	4.0403	0	0	0	0	0	0	0	0	0	0	0	0
Q53GS7	GLE1_HUMAN	GLE1	7.4	7.4	79.835	13.267	0	0	8.74938e-06	1.10626e-05	1.75796e-05	1.06938e-05	1.51807e-05	2.76442e-05	1.48253e-05	7.18653e-06	1.57739e-05	2.40077e-05
P34897	GLYM_HUMAN	SHMT2	5	5	55.992	13.49	0	0	0	0	0	0	0	0	3.19362e-06	0	0	0
Q49A26	GLYR1_HUMAN	GLYR1	45.2	45.2	60.547	136.91	7.73009e-05	3.80516e-05	0.000161025	0.000188651	0.000242591	0.000246855	0.000270055	0.000240638	0.000348988	0.000271248	0.00030568	0.000374067
Q9P107	GMIP_HUMAN	GMIP	9.1	9.1	106.68	57.063	1.57938e-05	0	6.08523e-05	3.6132e-05	7.27833e-05	2.96652e-05	7.86547e-05	7.78475e-05	5.60758e-05	6.43918e-05	6.82286e-05	8.54882e-05
P04899	GNAI2_HUMAN	GNAI2	42	29.3	40.45	79.086	4.66557e-06	0	1.00799e-05	1.1747e-05	0	1.23383e-05	0.000175237	0.000218691	0.000207529	0.000160898	0.000273604	0.000230449
P08754	GNAI3_HUMAN	GNAI3	17.2	4.5	40.532	29.788	0	0	0	6.0139e-07	0	4.12263e-07	0	2.06136e-06	6.77308e-06	0	2.20284e-06	1.07676e-06
Q9BVP2	GNL3_HUMAN	GNL3	44.3	44.3	61.992	316.16	0.000153166	0.000246396	0.00172213	0.000732238	0.00208404	0.000801827	0.00114693	0.00115311	0.00105087	0.000534008	0.000862443	0.00128282
Q9H4A6	GOLP3_HUMAN	GOLPH3	13.8	13.8	33.81	23.301	0	0	0	0	0	0	0	0	0	0	0	0
O14653	GOSR2_HUMAN	GOSR2	17	17	24.775	5.9626	0	0	4.37611e-06	3.84358e-06	3.69239e-06	3.35832e-06	0	7.75178e-06	6.17482e-06	0	5.88687e-06	6.81401e-06
Q5T3I0	GPTC4_HUMAN	GPATCH4	12.6	12.6	50.381	22.208	0	3.6432e-05	0	3.95361e-05	0	0	0	5.82219e-05	0	0	0	5.63328e-05
P10144	GRAB_HUMAN	GZMB	34.8	34.8	27.716	27.564	0	0	0	0	0	0	1.21874e-05	0	1.66719e-05	6.51913e-06	1.57905e-05	6.69825e-06
P43250	GRK6_HUMAN	GRK6	20.3	20.3	65.99	85.053	1.08587e-05	0	3.31452e-05	1.75909e-05	5.91567e-05	2.88247e-05	0	0	2.22642e-05	0	0	0
P38646	GRP75_HUMAN	HSPA9	7.8	7.8	73.68	6.9656	0	2.2851e-05	2.44269e-05	1.8104e-05	0	1.95746e-05	2.76079e-05	1.94534e-05	4.17334e-05	0	2.68653e-05	0
Q9BQ67	GRWD1_HUMAN	GRWD1	11.7	11.7	49.419	4.8302	1.05656e-05	0	1.27462e-05	0	0	1.22874e-05	1.31594e-05	2.17354e-05	1.86998e-05	0	0	1.37385e-05
Q92896	GSLG1_HUMAN	GLG1	10.3	10.3	134.55	30.907	0	0	6.34032e-05	3.27941e-05	9.4388e-05	2.70589e-05	5.4673e-05	0	5.91384e-05	0	0.000104539	0
P09211	GSTP1_HUMAN	GSTP1	14.8	14.8	23.356	3.5677	0	0	0	0	0	0	0	0	0	0	0	0
P78347	GTF2I_HUMAN	GTF2I	28.3	28.3	112.42	113.07	0.000129477	0.000150497	0.000546629	0.0006867	0.000606745	0.000747301	0.0011716	0.000971751	0.00101066	0.000991063	0.000815095	0.00119543
O00178	GTPB1_HUMAN	GTPBP1	34.8	34.8	72.453	106.66	0.000138843	2.21647e-05	0.000102476	0	0	0	8.08082e-06	0	7.82949e-06	0	0	1.00677e-05
Q9BZE4	GTPB4_HUMAN	GTPBP4	46.5	46.5	73.964	65.961	0.000865199	0.001212	0.000914475	0.000402425	0.00107826	0.000573282	0.000313299	0.00030623	0.000362137	0.000284675	0.000296161	0.000286176
Q8N442	GUF1_HUMAN	GUF1	13.8	13.8	74.327	26.014	0	0	2.53541e-05	0	0	0	0	0	0	0	0	0
P07305	H10_HUMAN	H1-0	18.6	18.6	20.863	11.829	0	0	0	0	0	0	0.000143619	0.000129769	8.10748e-05	0.000154409	9.30767e-05	0.000132498
P16403	H12_HUMAN	H1-2	36.2	7.5	21.364	5.7652	0.00578089	0	0	0	0.00242522	0	0.005969	0.00545327	0.00686529	0.00650883	0.00666325	0.00755905
P16402	H13_HUMAN	H1-3	35.3	7.2	22.35	4.7807	0.00189078	0	0.0017477	0.00178276	0	0.00138587	0.0014011	0	0.0016887	0	0.00170077	0.00155558
P10412	H14_HUMAN	H1-4	37.9	9.6	21.865	39.109	0.0526816	0.049921	0.0437464	0.0430788	0.0383449	0.0349956	0.0345923	0.0363982	0.031646	0.0480792	0.031988	0.0415768
P16401	H15_HUMAN	H1-5	34.5	14.2	22.58	101.83	0.0573961	0.0552048	0.047811	0.0524257	0.0398627	0.0436051	0.0236764	0.0259582	0.0237054	0.0333392	0.0227875	0.0360463
Q92522	H1X_HUMAN	H1-10	31.9	31.9	22.487	36.067	0.00190427	0.00109258	0.00141161	0.000529829	0.00138547	0.000684155	0.000190548	2.6518e-05	9.52458e-05	9.58221e-06	0.000111041	2.60814e-05
Q93077	H2A1C_HUMAN	H2AC6	59.4	18	13.95	2.4628	0	0	0	0	0	0	0	0	0	0	0	1.36132e-06
Q99878	H2A1J_HUMAN	H2AC14	59.4	23.4	13.936	108.38	0.0130308	0.0124685	0.011797	0.0126583	0.011859	0.0114781	0.0166125	0.0275502	0.0169659	0.0242157	0.0158658	0.0151149
Q71UI9	H2AV_HUMAN	H2AZ2	22.7	22.7	13.509	16.064	0.000135725	0.000124733	0.000358629	0.000311896	0.000507431	0.0004084	0.000653198	0.00128896	0.0011625	0.000138737	0.00104145	0.000663684
O75367	H2AY_HUMAN	MACROH2A1	50	50	39.617	205.77	0.00350626	0.00460483	0.0051532	0.00409065	0.00544156	0.00515267	0.00326295	0.00516457	0.00304687	0.00534598	0.00299121	0.00567157
P62807	H2B1C_HUMAN	H2BC4; H2BC6; H2BC7; H2BC8; H2BC10	77.8	9.5	13.906	111.28	0.0256928	0.0243481	0.0217944	0.029367	0.0341974	0.0223584	0.0386255	0.0499778	0.0381966	0.0438908	0.0489932	0.0568957
Q6DRA6	H2B2D_HUMAN	H2BC19P	15.2	9.1	18.018	3.0683	0	0	0	0	0	0	0	0	0	0	0	3.29882e-05
P68431	H31_HUMAN	H3C1; H3C2; H3C3; H3C4; H3C6; H3C7; H3C8; H3C10; H3C11; H3C12	58.1	58.1	15.404	15.926	0.00716645	0.00831395	0.0057813	0.00778782	0.00540641	0.00734872	0.00492349	0.0242281	0.00466739	0.0141633	0.00566677	0.011346
P62805	H4_HUMAN	H4C1; H4C2; H4C3; H4C4; H4C5; H4C6; H4C8; H4C9; H4C11; H4C12; H4C13; H4C14; H4C15; H4C16	68.9	68.9	11.367	165.57	0.032497	0.0379879	0.0355935	0.0395475	0.0311746	0.0363456	0.0568592	0.0980895	0.0546008	0.105833	0.0525083	0.0785244
Q58FF8	H90B2_HUMAN	HSP90AB2P	16.3	3.9	44.348	3.4223	0	1.692e-05	0	0	1.89295e-05	0	2.23008e-05	0	2.16274e-05	0	0	0
A1L0T0	HACL2_HUMAN	ILVBL	12.7	12.7	67.867	8.9185	0	0	2.10009e-05	8.46343e-06	1.57863e-05	1.26015e-05	0	0	0	0	1.03272e-05	0
Q7Z4H7	HAUS6_HUMAN	HAUS6	4.9	4.9	108.62	4.788	0	0	0	0	6.03298e-06	0	0	3.28019e-06	3.77775e-06	0	0	0
P68871	HBB_HUMAN	HBB	45.6	32.7	15.998	27.534	1.69018e-05	2.40849e-05	0.000116174	1.49683e-05	5.36424e-05	8.51125e-05	0	0	0	0	1.70205e-05	2.54957e-05
Q9Y450	HBS1L_HUMAN	HBS1L	5.3	5.3	75.472	5.6502	1.04499e-05	4.20662e-06	0	0	0	0	0	0	0	0	0	0
P51610	HCFC1_HUMAN	HCFC1	3.2	3.2	208.73	8.6026	9.79256e-06	1.0171e-05	2.67817e-05	1.24587e-05	2.443e-05	2.11128e-05	2.64265e-05	1.35479e-05	3.70682e-05	1.39326e-05	3.34923e-05	1.64753e-05
Q13547	HDAC1_HUMAN	HDAC1	36.9	28	55.102	41.936	1.73857e-05	1.7893e-05	0.000148097	0.000117002	0.000132958	0.000109856	0.000351316	0.000253203	0.000418635	0.000305675	0.000432363	0.000241421
Q92769	HDAC2_HUMAN	HDAC2	12.3	3.5	55.364	29.361	0	0	1.16962e-06	1.57348e-06	2.02024e-06	0	0	4.10108e-06	5.73306e-06	0	2.68206e-06	0
Q7Z4V5	HDGR2_HUMAN	HDGFL2	11	9.8	74.316	93.432	0	0	0	0	0	0	2.82208e-05	0	0	0	0	0
Q9H583	HEAT1_HUMAN	HEATR1	9.8	9.8	242.37	50.805	4.87262e-06	3.85144e-06	5.88668e-05	5.33158e-05	6.83553e-05	5.02249e-05	4.36074e-05	9.11518e-05	6.05646e-05	3.06317e-05	7.33628e-05	3.95852e-05
Q7Z4Q2	HEAT3_HUMAN	HEATR3	4	4	74.582	4.2803	0	0	2.16735e-06	1.71988e-06	3.03017e-06	1.50445e-06	2.92759e-06	1.76904e-06	1.86748e-06	0	2.44385e-06	1.3587e-06
Q9NRZ9	HELLS_HUMAN	HELLS	42.1	42.1	97.073	95.571	0	0	0.000248493	0.000222878	0.000341263	0.000412353	0.000505205	0.000814778	0.000647933	0.000974774	0.00067162	0.000802095
P04233	HG2A_HUMAN	CD74	17.9	17.9	33.515	72.59	6.44615e-05	9.34163e-05	0.000955671	0.000473527	0.000542794	0.000252833	0.000278722	8.61981e-05	0.000207579	0.000159903	0.00017282	0.000116751
Q9BW71	HIRP3_HUMAN	HIRIP3	25.4	25.4	61.956	24.419	0	0	0	0	0	0	0	0	0	0	0	0
P04439	HLAA_HUMAN	HLA-A	20.5	3.8	40.656	32.574	1.66081e-05	0	6.04079e-05	0	5.07589e-05	0	0.000436179	4.89898e-05	0.000321752	5.94233e-05	0.000302936	8.50233e-05
P01889	HLAB_HUMAN	HLA-B	12.4	5.5	40.46	4.5109	0	0	0	0	0	0	0	0	0	0	0	0
Q14527	HLTF_HUMAN	HLTF	4.4	4.4	113.93	6.5502	0	0	5.62416e-06	0	0	4.91265e-06	1.37642e-05	1.04826e-05	0	0	1.20405e-05	8.9656e-06
Q9NP66	HM20A_HUMAN	HMG20A	17.1	17.1	39.917	3.904	0	0	2.2675e-05	0	0	0	0	7.327e-05	0.000326343	0	0.000294018	0.000213815
P17096	HMGA1_HUMAN	HMGA1	41.1	41.1	11.676	38.288	0	0	0	0	0	0	0.000144719	0.000283966	0.000162365	0.000246181	0.000217273	0.000141875
P09429	HMGB1_HUMAN	HMGB1	42.8	35.3	24.893	80.17	0.000747419	0.000843295	0.00278473	0.00109602	0.00146013	0.000350982	0.00463773	0.00105639	0.00335038	0.000938587	0.00334285	0.000737162
P26583	HMGB2_HUMAN	HMGB2	35.9	27.8	24.033	36.149	7.33794e-05	7.67691e-05	0.000321602	4.47486e-05	0.000194371	0	0.0030524	0.000614489	0.00243572	0.000499758	0.00187876	0.000442486
O15347	HMGB3_HUMAN	HMGB3	13.5	13.5	22.98	3.9124	0	0	0	0	0	0	4.25886e-05	0	0	0	0	0
Q9UGU5	HMGX4_HUMAN	HMGXB4	47.1	47.1	65.711	53.298	0.000146014	4.80447e-05	0.000273223	0.000174911	0.000312359	0.000235568	0.000309627	0.000252116	0.000294604	0.000141043	0.00016579	0.000254923
Q92619	HMHA1_HUMAN	ARHGAP45	16.7	16.7	124.61	76.205	0.000105077	4.80273e-05	0.00015835	4.64184e-05	0.000102711	5.37725e-05	0.000622248	0.000144646	0.000567614	8.78626e-05	0.000699243	0.000139197
O75330	HMMR_HUMAN	HMMR	16.4	16.4	84.099	107.2	0	0	0	0	0	0	0	0	0	0	0	0
P09601	HMOX1_HUMAN	HMOX1	16.7	16.7	32.818	4.9888	0	0	0	0	0	0	0	0	0	0	0	2.51083e-05
A6NHT5	HMX3_HUMAN	HMX3	27.2	27.2	37.824	60.342	0	0	0	0	0	0	0.000112684	6.99671e-05	0.0001303	6.00502e-05	0.000124507	7.11036e-05
O14979	HNRDL_HUMAN	HNRNPDL	30.2	27.9	46.437	185.95	1.42571e-05	0	0.000121268	8.66856e-05	9.99556e-05	9.58295e-05	0.00131384	0.000804071	0.0013892	0.00101915	0.00159155	0.00102575
P31943	HNRH1_HUMAN	HNRNPH1	49.7	28.7	49.229	323.31	0.000130341	0.000135912	0.00118181	0.001368	0.00106858	0.00182683	0.00545911	0.00486567	0.0048523	0.00473238	0.00457856	0.00594843
P55795	HNRH2_HUMAN	HNRNPH2	24.3	2.9	49.263	-2	0	0	0	0	0	0	0	0	0	0	0	1.23804e-05
P31942	HNRH3_HUMAN	HNRNPH3	31.5	31.5	36.926	95.788	0	0.00013355	0.000203751	0.000155326	7.72715e-05	0.000139372	0.000362966	0.000227902	0.000262413	7.42294e-05	0.000243543	0.000331569
Q9BUJ2	HNRL1_HUMAN	HNRNPUL1	19.9	19.9	95.737	45.344	0	0	1.49352e-05	4.64652e-05	9.88496e-05	4.04135e-05	8.38319e-05	0.000152656	7.96511e-05	8.75422e-05	9.90735e-05	0.000128624
Q1KMD3	HNRL2_HUMAN	HNRNPUL2	41.8	41.8	85.104	296.76	1.32907e-05	1.14991e-05	0.000686864	0.000578811	0.000779243	0.0006861	0.00151035	0.00144657	0.00113665	0.00110869	0.00120215	0.00118062
P07910	HNRPC_HUMAN	HNRNPC	70.3	70.3	33.67	173.62	0.000185815	0.000192704	0.00163664	0.0014835	0.00113613	0.0019099	0.00855573	0.00693984	0.00924158	0.00729932	0.00908159	0.00577399
Q14103	HNRPD_HUMAN	HNRNPD	35.5	32.7	38.434	124.91	9.21895e-05	4.07278e-05	0.00048402	0.0003059	0.000365743	0.00029361	0.00417791	0.00217648	0.00408752	0.00252195	0.0043059	0.00257225
P52597	HNRPF_HUMAN	HNRNPF	59.3	52.8	45.671	166.53	3.98934e-05	4.24881e-05	0.000320191	0.000405568	0.000268721	0.000494985	0.00137174	0.00130902	0.00113441	0.00167933	0.00117949	0.00130561
P61978	HNRPK_HUMAN	HNRNPK	65.7	65.7	50.976	323.31	0.000211364	0.00024639	0.00133134	0.00124843	0.00165822	0.00113621	0.0140823	0.00716577	0.0153032	0.00679102	0.0136993	0.00802072
P14866	HNRPL_HUMAN	HNRNPL	56.5	56.5	64.132	323.31	4.9115e-05	7.43832e-05	0.00117099	0.000610017	0.000902572	0.000612363	0.00611252	0.00287841	0.00649897	0.00340753	0.00652877	0.0033861
P52272	HNRPM_HUMAN	HNRNPM	69.7	69.7	77.515	323.31	0.000338874	0.000393527	0.00158689	0.00231099	0.00164114	0.00254046	0.00953947	0.00781897	0.00905042	0.0106749	0.00832957	0.00892664
O60506	HNRPQ_HUMAN	SYNCRIP	50.2	42.2	69.602	323.31	0.000105709	0.000103837	0.0007436	0.000651546	0.000597146	0.000783946	0.00177798	0.00167782	0.0020036	0.00122818	0.00175551	0.00209895
O43390	HNRPR_HUMAN	HNRNPR	49.1	42.5	70.942	288.47	0.000180378	0.000192091	0.00159532	0.00127969	0.00167412	0.0016258	0.00447923	0.00417904	0.00536262	0.00438292	0.00476931	0.00443649
Q00839	HNRPU_HUMAN	HNRNPU	45.6	45.6	90.583	323.31	0.000335631	0.000418432	0.00263969	0.00255188	0.00256446	0.00352071	0.00259551	0.00499699	0.00285321	0.00434453	0.00309405	0.00400671
Q5SSJ5	HP1B3_HUMAN	HP1BP3	39.6	39.6	61.206	69.174	0.000208839	0.000233913	0.000183346	0.000138901	0.000174512	0.000183807	0.00118552	0.000915495	0.00111136	0.000914286	0.000972272	0.000892208
Q7LGA3	HS2ST_HUMAN	HS2ST1	45.2	45.2	41.881	147.01	3.69868e-05	3.77031e-05	0.000720043	0.000248848	0.000665314	0.000292753	0.000393285	0.000150141	0.000256696	0.000172547	0.000291657	0.000193556
P07900	HS90A_HUMAN	HSP90AA1	27.7	11.2	84.659	25.845	0.000100883	0.00013992	7.33035e-05	1.93561e-05	7.52817e-05	2.618e-05	4.38987e-05	2.14464e-05	5.14718e-05	2.48197e-05	5.42958e-05	2.12789e-05
P08238	HS90B_HUMAN	HSP90AB1	37.7	20.3	83.28	192.08	0.00113904	0.000880976	0.000734373	0.000285856	0.00079841	0.000517819	0.000842448	0.000251787	0.000697526	0.00028707	0.000756161	0.000244874
P17066	HSP76_HUMAN	HSPA6	5.1	1.7	71.027	2.6707	0	0	0	0	0	0	0	0	0	0	0	0
P11142	HSP7C_HUMAN	HSPA8	37.8	34.4	70.897	79.516	0.000273371	0.000309925	0.000281763	0.000172536	0.000310759	0.00018884	0.000789799	0.000364673	0.000770826	0.000508941	0.000685655	0.000416395
Q96D96	HVCN1_HUMAN	HVCN1	15.8	15.8	31.683	4.2059	0	0	9.66025e-05	2.82147e-05	4.42255e-05	3.18763e-05	3.81787e-05	2.7063e-05	4.33123e-05	2.92195e-05	4.41907e-05	3.15629e-05
Q9H9L3	I20L2_HUMAN	ISG20L2	8.2	8.2	39.153	5.1323	0	0	0	0	0	0	0	5.40466e-06	0	0	0	1.05227e-05
O43837	IDH3B_HUMAN	IDH3B	26.5	26.5	42.183	82.545	1.38357e-05	1.33598e-05	8.9319e-05	6.38689e-05	5.42715e-05	5.32693e-05	0.00015493	6.57884e-05	0.000148753	2.6188e-05	0.000142301	7.56042e-05
Q16666	IF16_HUMAN	IFI16	56.4	56.4	88.255	323.31	0.00311783	0.00306488	0.00144001	0.000335111	0.000808147	0.000722933	0.00289086	0.00155999	0.00366353	0.00174959	0.00332831	0.00259731
P47813	IF1AX_HUMAN	EIF1AX	27.8	27.8	16.528	6.4629	0	0	0	0	0	0	0	0	0	0	0	0
P05198	IF2A_HUMAN	EIF2S1	68.6	68.6	36.112	152.28	0.00031046	0.000245927	0.000875131	0.000148517	0.000599457	0.000175759	0.000967843	0.000251821	0.00113346	0.00025908	0.00109871	0.000251072
P20042	IF2B_HUMAN	EIF2S2	53.2	53.2	38.388	225.07	0.000650684	0.000583587	0.000762933	0.000424536	0.000703106	0.000418759	0.000536343	0.000328245	0.000628829	0.000357869	0.000581541	0.000370854
Q9NZI8	IF2B1_HUMAN	IGF2BP1	27.4	23.4	63.48	114.54	3.22205e-06	0	2.78721e-05	1.71282e-05	2.15859e-05	2.66208e-05	0	9.36683e-06	1.55496e-05	0	1.10508e-05	0
O00425	IF2B3_HUMAN	IGF2BP3	20.4	16.4	63.704	43.283	0	0	7.62777e-06	5.38394e-06	6.22209e-06	5.89423e-06	6.48438e-05	2.7949e-05	5.88594e-05	1.81299e-05	4.10444e-05	4.80177e-05
P41091	IF2G_HUMAN	EIF2S3	48.9	13.8	51.109	194.9	0.000356561	0.0003068	0.000731624	0	0.000584239	4.8575e-05	0.000473318	0.000133995	0.000885913	0.000109461	0.000911603	0.000213416
O60841	IF2P_HUMAN	EIF5B	38.5	38.5	138.83	323.31	0.00216702	0.00195763	0.00185921	0.0047018	0.00214911	0.00173796	0.00343443	0.00187554	0.00272122	0.0013805	0.00287766	0.00145976
P60842	IF4A1_HUMAN	EIF4A1	10.6	6.7	46.153	2.084	0	0	0	0	0	0	0	0	0	0	1.5201e-05	0
P38919	IF4A3_HUMAN	EIF4A3	47.9	39.7	46.871	129.31	0	1.33796e-05	4.25379e-05	6.48297e-05	2.35224e-05	0.000121009	0.000666837	0.000921331	0.000770563	0.000794832	0.0007507	0.00104811
Q04637	IF4G1_HUMAN	EIF4G1	6.4	6.4	175.49	15.485	0	1.2281e-05	3.64483e-05	3.18925e-05	5.2331e-05	3.77215e-05	4.77248e-05	6.43993e-05	7.02155e-05	0	7.76384e-05	4.50679e-05
P55010	IF5_HUMAN	EIF5	8.4	8.4	49.222	12.429	5.27401e-05	0	2.91301e-05	1.28278e-05	2.62509e-05	1.42254e-05	1.70441e-05	1.00682e-05	1.81819e-05	0	1.61376e-05	0
P56537	IF6_HUMAN	EIF6	31.4	31.4	26.599	42.608	6.97636e-06	1.18309e-05	1.3428e-05	4.70507e-05	9.72666e-06	3.54061e-05	0.0001428	0.00019833	0.000138069	6.30649e-05	0.000131226	0.000236761
P01871	IGHM_HUMAN	IGHM	23.2	23.2	49.439	69.36	3.35146e-05	0	0.000125841	3.392e-05	0.000183963	6.05618e-05	0.000296058	0.000295104	0.000366203	0.000205943	0.000318655	0.000388173
P01834	IGKC_HUMAN	IGKC	79.4	79.4	11.765	20.483	0	0	3.00317e-05	0	2.55429e-05	0	5.89975e-05	0.000101926	6.45356e-05	5.51451e-05	4.98085e-05	0.000182083
Q70UQ0	IKIP_HUMAN	IKBIP	30	30	39.309	103.96	3.58462e-05	0	4.08804e-05	3.81391e-05	4.50955e-05	5.47085e-05	4.77658e-05	4.51703e-05	4.7905e-05	3.17403e-05	5.29166e-05	5.66245e-05
Q13422	IKZF1_HUMAN	IKZF1	21.4	17.5	57.528	93.329	4.857e-05	4.33426e-05	0.000222993	0.000186841	0.00027908	0.0003674	0.000554146	0.000698176	0.000493625	0.000568232	0.000421391	0.000579131
Q9UKS7	IKZF2_HUMAN	IKZF2	4.4	4.4	59.573	4.7624	0	0	0	0	0	0	0.000165715	0.000123911	0.000141309	0.000128259	0.000165675	0.000141442
Q9UKT9	IKZF3_HUMAN	IKZF3	24.2	20.2	58.023	39.746	0	0	3.44243e-05	4.05242e-05	3.48738e-05	6.28433e-05	0.000248941	0.000212889	0.000180355	0.000260991	0.000198236	0.000202637
Q12905	ILF2_HUMAN	ILF2	61.8	61.8	43.062	206.34	0.000214907	0.000213486	0.00101834	0.00106088	0.00112764	0.00126095	0.00312504	0.0026774	0.00318699	0.00277147	0.00299096	0.00318181
Q12906	ILF3_HUMAN	ILF3	53.2	50.1	95.337	177.84	0.000123907	7.89387e-05	0.00108312	0.00103845	0.00105278	0.0013334	0.00380582	0.00360333	0.00372971	0.00407722	0.00382744	0.00348762
Q13418	ILK_HUMAN	ILK	8.6	8.6	51.419	5.333	0	0	7.85116e-06	5.93805e-06	8.25853e-06	0	1.15928e-05	1.10481e-05	1.31213e-05	1.01008e-05	1.31992e-05	1.21184e-05
P52292	IMA1_HUMAN	KPNA2	25.5	25.5	57.861	86.027	3.79559e-05	3.97272e-05	0.000175219	0.000203018	0.000213084	0.000242759	0.000203064	0.000351246	0.000182707	0.000236249	0.000192839	0.000365932
O60684	IMA7_HUMAN	KPNA6	4.7	4.7	60.029	12.622	0	0	0	0	0	0	0	0	0	0	2.21815e-05	1.00319e-05
Q14974	IMB1_HUMAN	KPNB1	24.5	24.5	97.169	109.42	2.90606e-05	2.81938e-05	0.00022105	0.000155891	0.000282072	0.000204079	0.000192771	0.000131706	0.000172036	3.38913e-05	0.000227429	0.000115692
Q9NV31	IMP3_HUMAN	IMP3	54.9	54.9	21.85	70.195	0.000186433	0.000212572	0.000231111	0.000382424	0.000181395	0.000269429	0.000156837	0.000360277	0.000129599	0.000265138	0.000168942	0.000312735
Q96G21	IMP4_HUMAN	IMP4	37.1	37.1	33.756	130.05	0.000120498	0.000205048	0.000200224	0.000250402	0.000100973	0.000217303	0.000179261	0.000256399	7.31417e-05	0.000261528	0.000106663	0.000385598
Q8NBZ0	IN80E_HUMAN	INO80E	40.2	40.2	26.478	14.637	0.000129717	0.000123363	0.000183392	0.000202744	0.000156046	0.000158297	7.72745e-05	6.07871e-05	6.99665e-05	2.67348e-05	6.19397e-05	2.4247e-05
Q9NQS7	INCE_HUMAN	INCENP	15.6	15.6	105.43	39.65	0	0	4.54993e-05	6.11942e-05	5.34894e-05	6.28879e-05	0.000173728	0.00015601	0.000112135	0.000184882	0.000114849	0.000102035
Q8N201	INT1_HUMAN	INTS1	1.9	1.9	244.29	2.0585	0	0	0	0	0	0	0	1.21939e-06	1.89701e-06	0	1.35271e-06	0
Q9NVR2	INT10_HUMAN	INTS10	4.8	4.8	82.235	5.8397	0	0	0	1.97658e-06	3.06542e-06	0	2.40683e-06	3.43757e-06	0	1.46009e-06	0	3.23832e-06
Q9NVM9	INT13_HUMAN	INTS13	4.8	4.8	80.224	8.353	0	0	0	0	0	6.78132e-06	9.52695e-06	0	1.72148e-05	0	1.28827e-05	8.40332e-06
Q96SY0	INT14_HUMAN	INTS14	7.9	7.9	57.47	3.6586	4.40516e-06	5.81027e-06	1.56664e-05	1.01708e-05	1.43781e-05	1.16182e-05	1.02371e-05	8.8803e-06	3.06576e-05	0	2.6702e-05	8.93495e-06
Q68E01	INT3_HUMAN	INTS3	16.6	16.6	118.07	21.364	0	0	5.80714e-05	3.60772e-05	7.65408e-05	6.13568e-05	7.50169e-05	8.44646e-05	9.45527e-05	2.71495e-05	9.14806e-05	3.9657e-05
Q8TEX9	IPO4_HUMAN	IPO4	8	8	118.71	12.275	0	0	6.57406e-06	3.65585e-06	7.42665e-06	3.44121e-06	7.40916e-06	9.30894e-06	7.989e-06	0	1.32949e-05	3.82783e-06
O00410	IPO5_HUMAN	IPO5	11.1	11.1	123.63	37.287	0	0	6.29744e-06	3.83175e-06	1.95872e-05	0	3.73435e-05	1.41416e-05	5.25703e-05	0	6.8309e-05	1.02929e-05
O95373	IPO7_HUMAN	IPO7	5.3	5.3	119.49	7.2779	3.54175e-07	0	3.37206e-06	2.31364e-06	0	4.5586e-06	0	1.84155e-06	2.5233e-06	0	4.02546e-06	1.29661e-06
Q9H8X2	IPPK_HUMAN	IPPK	9.8	9.8	56.016	2.8915	0	0	1.37468e-05	1.26389e-05	1.37145e-05	1.75134e-05	0	0	0	0	0	0
P46940	IQGA1_HUMAN	IQGAP1	18.9	18.9	189.25	134.12	0.000393224	0.000360101	0.000183025	2.99322e-05	0.000178936	7.62835e-05	0.000139209	1.91611e-05	0.000251829	1.32018e-05	0.000255983	5.80875e-05
Q12912	IRAG2_HUMAN	IRAG2	44.5	44.5	62.121	106.43	8.14684e-06	0	0.000589034	5.20601e-05	0.000425833	0.000135812	9.67095e-06	1.04837e-05	6.81199e-06	0	0	6.02318e-06
P14316	IRF2_HUMAN	IRF2	12.6	12.6	39.354	7.6257	0	0	0	0	0	0	4.54708e-05	3.30036e-05	0	0	0	3.19252e-05
Q15306	IRF4_HUMAN	IRF4	41.2	41.2	51.772	57.908	0	0	0	0	0	0	0.000768814	0.000552488	0.000800864	0.000608972	0.00073086	0.000634209
Q13568	IRF5_HUMAN	IRF5	3.8	3.8	56.043	24.82	0	0	0	3.79104e-06	0	0	3.24435e-05	0	1.67482e-05	0	0	1.5116e-05
Q02556	IRF8_HUMAN	IRF8	13.4	13.4	48.356	8.88	0	0	1.42169e-05	0	2.3081e-05	0	3.79623e-05	2.47187e-05	3.76737e-05	0	2.91492e-05	2.48258e-05
P35568	IRS1_HUMAN	IRS1	2.7	2.7	131.59	6.8725	0	0	9.43026e-06	0	0	0	0	0	0	0	0	0
P05107	ITB2_HUMAN	ITGB2	8.6	8.6	84.781	27.415	0	0	0	0	0	0	0	0	0	0	0	0
Q9Y624	JAM1_HUMAN	F11R	18.1	18.1	32.583	7.1344	0	0	0	0	0	0	0	0	0	0	0	0
P17275	JUNB_HUMAN	JUNB	37.8	37.8	35.879	45.806	0	0	0	2.73564e-05	0	2.79387e-05	0	6.01334e-05	0	8.72569e-05	0	8.84517e-05
P17535	JUND_HUMAN	JUND	10.4	10.4	35.173	7.6816	0	0	0	0	0	0	0	0	0	0	0	0
Q8IYS2	K2013_HUMAN	KIAA2013	22.4	22.4	69.156	32.373	0	9.80078e-06	4.16711e-05	2.73431e-05	0.000115835	2.80565e-05	5.27675e-05	0.000141711	9.41911e-05	0.000122457	8.37321e-05	0.000141738
O95251	KAT7_HUMAN	KAT7	5.7	5.7	70.642	16.338	0	0	0	0	2.74932e-06	0	0	4.63691e-06	0	0	4.92216e-06	1.15999e-05
P48729	KC1A_HUMAN	CSNK1A1	13.1	13.1	38.914	16.762	1.47337e-05	1.69741e-05	1.26134e-05	1.2502e-05	1.18254e-05	8.83238e-06	1.38577e-05	1.24217e-05	2.10756e-05	1.05956e-05	3.18145e-05	1.46888e-05
P48730	KC1D_HUMAN	CSNK1D	18.8	6.7	47.33	37.948	3.04564e-05	2.54575e-05	2.96936e-05	3.13795e-05	1.94006e-05	2.11164e-05	1.98538e-05	2.58506e-05	4.62999e-05	1.64948e-05	3.58157e-05	3.95476e-05
P49674	KC1E_HUMAN	CSNK1E	15.4	3.4	47.315	-2	0	0	0	0	0	0	0	0	0	0	0	0
O60341	KDM1A_HUMAN	KDM1A	3.4	3.4	92.902	8.7324	0	0	2.18412e-05	0	0	0	1.87835e-05	1.67023e-05	0	1.95721e-05	3.68594e-05	0
Q9Y2K7	KDM2A_HUMAN	KDM2A	8.8	8.8	132.79	26.255	0	3.91412e-05	7.35262e-05	7.63003e-05	7.60766e-05	9.889e-05	6.82746e-05	0.000109216	8.7748e-05	9.33128e-05	9.34965e-05	0.000101684
Q07666	KHDR1_HUMAN	KHDRBS1	30.2	30.2	48.227	73.336	9.28342e-05	7.83257e-05	0.000472952	0.000580709	0.000432943	0.000564422	0.00393356	0.00253589	0.00380015	0.00282527	0.00336148	0.00266636
Q8NI77	KI18A_HUMAN	KIF18A	4.6	4.6	102.28	41.672	7.10331e-06	6.67448e-06	8.09865e-06	7.86226e-06	9.34617e-06	0	0	0	0	1.36113e-05	0	1.20489e-05
Q96Q89	KI20B_HUMAN	KIF20B	2.7	2.7	210.63	6.4415	0	0	0	0	0	0	0	0	0	0	0	0
P46013	KI67_HUMAN	MKI67	59.1	59.1	358.69	323.31	0.00145988	0.00158454	0.00529348	0.00324656	0.00510897	0.00276478	0.0109107	0.00746149	0.00873364	0.0075573	0.00973893	0.0065973
P52732	KIF11_HUMAN	KIF11	8.1	8.1	119.16	44.031	9.99595e-06	0	4.71577e-05	1.69657e-05	5.82975e-05	1.68317e-05	5.0579e-05	2.43278e-05	5.04897e-05	1.77469e-05	5.67545e-05	2.8425e-05
Q9NS87	KIF15_HUMAN	KIF15	1.7	1.7	160.16	1.911	0	0	0	0	0	0	0	0	0	0	0	0
Q14807	KIF22_HUMAN	KIF22	35.6	35.6	73.261	77.052	4.0146e-05	3.57391e-05	0.000143735	0.000121541	0.000169782	0.000188358	0.000261024	0.000214272	0.000273285	0.000176412	0.000251314	0.000196997
Q02241	KIF23_HUMAN	KIF23	7.8	7.8	110.06	13.548	0	0	1.44038e-05	1.95866e-05	1.51652e-05	1.58975e-05	5.31991e-05	0.00011343	2.96968e-05	6.65983e-05	6.17943e-05	9.55318e-05
O00139	KIF2A_HUMAN	KIF2A	19.7	16.3	79.954	41.183	1.7407e-05	1.74398e-05	3.43886e-05	1.69216e-05	3.75342e-05	2.6743e-05	0.000192256	0.000122744	0.000246387	0.000136122	0.000215078	0.000114165
Q99661	KIF2C_HUMAN	KIF2C	22.1	19.3	81.312	41.87	2.06911e-05	2.17993e-05	0.000215809	7.064e-05	0.000241969	6.43825e-05	0.000244461	0.000158118	0.000180931	0.000154611	0.000188999	0.000143504
O95239	KIF4A_HUMAN	KIF4A	42.5	42.5	139.88	323.31	0.0002995	0.000215872	0.000427495	0.000918178	0.000525572	0.000840061	0.00127477	0.0010246	0.00104705	0.000791151	0.00125408	0.000763937
Q9BW19	KIFC1_HUMAN	KIFC1	33.4	33.4	73.747	124.14	0	0	4.25672e-05	3.87502e-05	4.58579e-05	5.50021e-05	0.000355655	0.000148521	0.000245561	0.000292811	0.000325226	0.000132714
O60870	KIN17_HUMAN	KIN	14.8	14.8	45.373	37.251	0	0	0	0	0	0	0	0	0	0	0	0
P04183	KITH_HUMAN	TK1	19.2	19.2	25.468	9.4399	0	0	1.07873e-05	9.80697e-06	1.65408e-05	8.37821e-06	1.48099e-05	1.6291e-05	5.1941e-05	0	2.83517e-05	1.37648e-05
Q9Y4X4	KLF12_HUMAN	KLF12	22.9	22.9	44.239	23.634	6.68922e-05	7.44133e-05	0.000166102	7.16167e-05	0.000129907	8.45789e-05	0	8.04264e-06	0	0	0	1.41795e-05
Q8IXQ5	KLHL7_HUMAN	KLHL7	6.5	6.5	65.991	8.3012	0	0	0	0	0	0	0	0	0	0	0	0
Q03164	KMT2A_HUMAN	KMT2A	2.9	2.9	431.76	62.233	0	0	0	0	0	0	5.38203e-05	7.06742e-05	0	0	5.39577e-05	0
Q1ED39	KNOP1_HUMAN	KNOP1	61.8	61.8	51.588	323.31	0.00231052	0.00187085	0.0015135	0.00198091	0.00139012	0.00246873	0.000669469	0.000979298	0.000688343	0.000853304	0.00048095	0.000976407
P14618	KPYM_HUMAN	PKM	20.2	20.2	57.936	28.107	8.04381e-05	3.74488e-05	2.13757e-05	1.39246e-05	2.79099e-05	1.74528e-05	1.75611e-05	0	2.29072e-05	0	2.09911e-05	1.67294e-05
Q13601	KRR1_HUMAN	KRR1	16.8	16.8	43.664	25.297	0	0	0	0	0	2.71776e-05	5.56158e-05	8.68746e-05	7.29853e-05	0.000123443	6.86254e-05	0.000135118
Q9UBS0	KS6B2_HUMAN	RPS6KB2	6.4	6.4	53.455	2.5379	0	0	0	0	0	0	2.20295e-05	0	1.91477e-05	0	0	0
Q86UP2	KTN1_HUMAN	KTN1	31.8	31.8	156.27	246.44	0	2.09363e-05	0.000454654	0.000435592	0.000414299	0.000365821	0.0001663	0.000362396	0.000171322	0.000346044	0.000157127	0.000311265
P83111	LACTB_HUMAN	LACTB	15.2	15.2	60.693	20.935	0	0	0	0	0	0	3.29582e-05	0.000122596	2.51817e-05	4.78732e-05	3.39567e-05	6.45329e-05
P42166	LAP2A_HUMAN	TMPO	75.1	55.2	75.491	323.31	0.00206851	0.00238361	0.0112381	0.00904933	0.0105229	0.00916894	0.0027078	0.00492481	0.00324217	0.00483812	0.00291581	0.00517252
P42167	LAP2B_HUMAN	TMPO	62.1	31.7	50.67	126.48	0.000194834	0.000225632	0.00333862	0.00231019	0.00322876	0.00239958	0.00275155	0.0020404	0.00256796	0.00254202	0.0024806	0.00306947
Q92615	LAR4B_HUMAN	LARP4B	4.5	4.5	80.551	3.318	0	0	0	0	0	0	0	0	0	0	0	5.22026e-06
Q6PKG0	LARP1_HUMAN	LARP1	12.8	12.8	123.51	21.895	5.63599e-05	6.78085e-05	3.0882e-05	0	2.84649e-05	2.07541e-05	0.000121137	8.66831e-05	0.000127397	7.51186e-05	0.000129223	7.46801e-05
Q9Y4W2	LAS1L_HUMAN	LAS1L	27	27	83.064	46.596	9.89558e-06	1.09769e-05	5.11646e-05	7.07451e-05	7.81484e-05	9.10559e-05	7.559e-05	0.000167137	6.57716e-05	9.49593e-05	7.51836e-05	0.000107987
Q14739	LBR_HUMAN	LBR	18.4	18.4	70.702	67.517	3.31982e-05	3.66916e-05	0.000448038	0.00020353	0.000280383	0.000406098	0.000394209	0.000696884	0.000444883	0.000691657	0.000481422	0.000892208
Q9Y383	LC7L2_HUMAN	LUC7L2	41.8	32.1	46.513	147.53	0.00491316	0.00532264	0.00327045	0.00503559	0.00242947	0.00534218	0.00211124	0.00196619	0.00191728	0.00254792	0.00228794	0.00132292
O95232	LC7L3_HUMAN	LUC7L3	40.3	40.3	51.466	210.72	0.00118623	0.00113549	0.000588347	0.00216891	0.000685261	0.00260819	0.000975481	0.000492493	0.00124832	0.000519842	0.00119909	0.000441245
P31025	LCN1_HUMAN	LCN1	12.5	12.5	19.25	5.803	0	0	0	0	0	0	0	0	0	0	0	0
O00182	LEG9_HUMAN	LGALS9	7.3	7.3	39.518	9.2626	0	0	0	0	0	0	0	0	0	0	0	0
Q8NC56	LEMD2_HUMAN	LEMD2	27.6	27.6	56.974	51.128	0	0	0.000106755	6.83026e-05	0.00010353	6.45957e-05	0.000369446	0.000183917	0.000368267	0.000234497	0.000213624	0.000145145
O95202	LETM1_HUMAN	LETM1	38.7	34	83.353	194.79	9.67624e-05	7.91791e-05	0.00108926	0.000619051	0.00111628	0.000561281	0.000641946	0.00028204	0.000560783	0.000334088	0.000580546	0.000271877
P48059	LIMS1_HUMAN	LIMS1	8.3	8.3	37.251	6.3624	0	0	0	0	0	0	1.99848e-05	1.47773e-05	0	0	2.33834e-05	1.95414e-05
Q9BRT6	LLPH_HUMAN	LLPH	29.5	29.5	15.225	10.279	0.000375245	0.000414315	0.000317607	0.000639237	0.000284659	0.000606885	0.000178114	0.000224344	0.000167682	0.000286648	0.000186141	0.00018067
Q9H0V9	LMA2L_HUMAN	LMAN2L	11.2	11.2	39.71	11.529	0	0	0	0	0	0	0	0	0	0	0	0
Q12907	LMAN2_HUMAN	LMAN2	25.6	25.6	40.228	27.439	2.48041e-05	2.15914e-05	0.000243746	0.000147387	0.000190332	9.8551e-05	5.3894e-05	5.05478e-05	4.15145e-05	5.26348e-05	6.80079e-05	7.0477e-05
P02545	LMNA_HUMAN	LMNA	73.9	20	74.139	323.31	0.000211065	0.00026115	0.00229242	0.00145621	0.00222031	0.00157066	0.0274429	0.0109538	0.0282318	0.0140832	0.0259773	0.0116945
P20700	LMNB1_HUMAN	LMNB1	80.7	76.8	66.408	323.31	0.0013748	0.00113838	0.00935238	0.00737192	0.00972824	0.00731597	0.0363177	0.0185379	0.0355619	0.0200431	0.0308767	0.0168536
Q03252	LMNB2_HUMAN	LMNB2	68.4	62.7	69.948	323.31	4.18216e-05	3.61946e-05	0.00141005	0.00124879	0.00191567	0.00109811	0.0155188	0.00765185	0.0158411	0.00705322	0.0140566	0.0075873
Q6ZN17	LN28B_HUMAN	LIN28B	36.8	36.8	27.083	8.5505	0	0	0	0	0	0	0	0	0	0	0	0
P36776	LONM_HUMAN	LONP1	16.3	16.3	106.49	31.033	6.67194e-06	0	1.21479e-05	8.83475e-06	1.18975e-05	8.71228e-06	0.000114129	3.78088e-05	0.000127885	2.83707e-05	0.000159028	4.33907e-05
P42704	LPPRC_HUMAN	LRPPRC	7.7	7.7	157.9	16.078	0	0	0	0	1.31131e-05	0	4.12282e-05	2.83365e-05	3.51603e-05	2.08083e-05	4.60982e-05	2.44828e-05
Q96AG4	LRC59_HUMAN	LRRC59	53.1	53.1	34.93	323.31	0.00055658	0.000587932	0.0130037	0.00903078	0.0123192	0.0073638	0.00672324	0.00580871	0.00672604	0.00428413	0.00577229	0.00696327
Q9UFC0	LRWD1_HUMAN	LRWD1	22.9	22.9	70.86	96.857	1.35174e-05	0	0	0	7.04547e-06	6.03342e-06	0	0	0	0	0	0
Q9NQ29	LUC7L_HUMAN	LUC7L	25.6	15.9	43.727	89.529	0.000218676	0.000240788	0.000171434	0.000238463	0.000152827	0.000213038	0.00018036	0.00018607	0.000174238	0.000186203	0.000179072	0.000160481
Q9NX58	LYAR_HUMAN	LYAR	57	57	43.614	323.31	0.0189756	0.0199309	0.0101156	0.0164059	0.00916121	0.0154924	0.00195496	0.00287116	0.00173937	0.00325503	0.00177286	0.0035063
Q86UE4	LYRIC_HUMAN	MTDH	51.2	51.2	63.836	323.31	1.2525e-05	2.01058e-05	0.00312393	0.00275939	0.00506355	0.00288997	0.00141607	0.00145722	0.00128923	0.00173234	0.00150505	0.00236283
P61626	LYSC_HUMAN	LYZ	14.2	14.2	16.537	12.622	0	0	0	0	0	0	0	0	0	0	0	0
Q02978	M2OM_HUMAN	SLC25A11	13.7	13.7	34.061	16.246	0	0	1.57507e-05	0	9.36513e-06	1.18324e-05	1.75822e-05	1.45677e-05	2.038e-05	5.20933e-06	2.29751e-05	2.05452e-05
Q92918	M4K1_HUMAN	MAP4K1	3.1	3.1	91.295	9.3644	0	0	0	0	7.72014e-06	0	0	0	0	0	0	0
O95819	M4K4_HUMAN	MAP4K4	7.3	6.7	142.1	3.8056	9.94942e-05	1.27053e-05	8.14217e-06	0	0	0	0	0	0	0	0	0
Q8IWC1	MA7D3_HUMAN	MAP7D3	4	4	98.428	2.2234	0	0	0	0	0	0	0	0	0	0	0	0
Q9BXY0	MAK16_HUMAN	MAK16	31.3	31.3	35.368	46.005	2.77353e-05	2.62448e-05	3.53662e-05	7.44318e-05	3.28277e-05	9.28226e-05	0.00026554	0.000404307	0.000274186	0.000273106	0.000182288	0.000265348
Q9Y2U8	MAN1_HUMAN	LEMD3	16.4	16.4	99.996	48.391	5.4203e-06	6.2592e-06	0.000173725	0.000196775	0.000196178	0.000207622	1.72032e-05	1.84064e-05	1.79079e-05	1.55897e-05	1.70281e-05	1.78164e-05
Q66K74	MAP1S_HUMAN	MAP1S	4.5	4.5	112.21	11.469	0	0	1.32447e-05	1.44164e-05	1.31339e-05	1.26131e-05	3.74792e-05	2.58551e-05	4.34924e-05	4.47334e-05	3.57775e-05	2.32933e-05
P50579	MAP2_HUMAN	METAP2	57.1	57.1	52.891	138.56	5.42615e-05	4.444e-05	0.000138888	5.26429e-05	0.000145727	5.28633e-05	0	2.70369e-05	0	9.93793e-06	0	1.2034e-05
P27816	MAP4_HUMAN	MAP4	10.9	10.9	121	38.114	0	0	0	0	0.000337086	0	0	0	0	0	0.000203595	0
Q15555	MARE2_HUMAN	MAPRE2	23.2	23.2	37.031	6.0963	0	0	8.6157e-05	3.87828e-05	5.15321e-05	3.76037e-05	0	0	0	0	2.8205e-05	0
P51948	MAT1_HUMAN	MNAT1	11.7	11.7	35.823	10.856	0	0	0	0	0	0	0	0	0	0	1.86919e-06	0
P43243	MATR3_HUMAN	MATR3	52.5	52.5	94.622	261.37	0.000249071	0.000287316	0.0012136	0.00139634	0.00115094	0.00216767	0.00401649	0.00415411	0.00374009	0.00324226	0.00423126	0.00332252
P56270	MAZ_HUMAN	MAZ	20.1	20.1	48.769	21.819	0.000194748	0.000206545	0.000121296	9.18708e-05	8.50254e-05	9.21445e-05	7.88887e-05	9.3282e-05	0.000108505	8.8206e-05	5.20592e-05	7.99793e-05
Q9BQG0	MBB1A_HUMAN	MYBBP1A	25.2	25.2	148.85	130.24	6.90457e-06	5.78473e-06	0.00017455	0.000174655	0.000183992	0.00019231	0.000444613	0.000289189	0.000474146	9.28726e-05	0.000474634	0.00022588
Q9UIS9	MBD1_HUMAN	MBD1	6.4	6.4	66.606	7.9965	0	0	0	0	0	0	1.75927e-05	3.82734e-05	1.8038e-05	0	1.40196e-05	3.09066e-05
Q9UBB5	MBD2_HUMAN	MBD2	25.8	25.8	43.254	42.511	0	0	0	0	0	2.18347e-05	5.80734e-05	5.6715e-05	8.39535e-05	4.83302e-05	6.61961e-05	5.77901e-05
O95983	MBD3_HUMAN	MBD3	15.1	15.1	32.844	54.589	1.27164e-06	0	9.52739e-06	1.71768e-05	0	1.26372e-05	3.03205e-05	5.1853e-05	2.99233e-05	5.18741e-06	2.58561e-05	4.52638e-05
Q9NR56	MBNL1_HUMAN	MBNL1	32	12.4	41.817	20.313	0	0	0.000144001	0.00023071	0.000119143	0.000153425	0.000384232	0.000490589	0.000488858	0.000464134	0.00046222	0.00041897
Q9HCC0	MCCB_HUMAN	MCCC2	13.3	13.3	61.332	13.838	1.40272e-05	2.73692e-05	3.21712e-05	1.18247e-05	2.38858e-05	1.43557e-05	1.65259e-05	0	0	0	2.03582e-05	0
P49736	MCM2_HUMAN	MCM2	12.7	12.7	101.89	23.762	1.59102e-05	1.48634e-05	4.27862e-05	4.61879e-05	6.07693e-05	3.83282e-05	7.26856e-05	7.65479e-05	8.14539e-05	5.05146e-05	8.56523e-05	4.41985e-05
P25205	MCM3_HUMAN	MCM3	24.3	24.3	90.98	78.069	0.000143296	9.11025e-05	0.000146026	8.27932e-05	0.000143406	0.00010957	0.000103331	6.97711e-05	0.00017375	4.34444e-05	0.000231103	7.6208e-05
P33991	MCM4_HUMAN	MCM4	29.2	29.2	96.557	70.824	3.45288e-05	3.33586e-05	0.000132704	0.000115704	0.00015332	0.000114808	0.000146812	0.000162729	0.000187224	6.95593e-05	0.000256328	0.000153758
P33992	MCM5_HUMAN	MCM5	21.9	21.9	82.285	24.731	0.000662707	0.000309342	2.13564e-05	7.38242e-06	1.59196e-05	3.88154e-05	5.80945e-06	6.41399e-06	1.41672e-05	4.64847e-06	2.08648e-05	9.03112e-06
Q14566	MCM6_HUMAN	MCM6	11	11	92.888	7.6167	0	0	1.63096e-05	0	2.07505e-05	1.72877e-05	3.39993e-05	2.15257e-05	2.43422e-05	1.60969e-05	3.85296e-05	0
P33993	MCM7_HUMAN	MCM7	15.6	15.6	81.307	21.084	3.02896e-05	2.19502e-05	6.93773e-05	5.48726e-05	7.67955e-05	7.95769e-05	9.87728e-05	0.000136397	0.000130562	3.03526e-05	0.000131379	9.04365e-05
Q8NE86	MCU_HUMAN	MCU	10	10	39.866	2.2097	0	0	0	0	0	0	0	0	9.5805e-06	0	0	0
Q13257	MD2L1_HUMAN	MAD2L1	16.1	16.1	23.51	5.7213	0	0	0	0	0	0	0	0	0	0	0	1.68821e-05
Q14676	MDC1_HUMAN	MDC1	23.9	23.9	226.66	101.03	0	0	4.34239e-05	2.42048e-05	0.000277391	9.20552e-06	0.000117242	0.000158933	4.87645e-05	9.31455e-05	7.90712e-05	0.000114644
Q6PJG2	MDEAS_HUMAN	MIDEAS	5.6	5.6	114.99	6.7533	0	0	0	0	0	0	1.77564e-05	1.66502e-05	0	1.51415e-05	0	0
Q9NU22	MDN1_HUMAN	MDN1	1.4	1.4	632.81	26.422	0	0	0	2.24405e-06	0	0	2.65224e-06	4.33642e-06	6.95474e-06	0	4.53097e-06	4.45323e-06
P51608	MECP2_HUMAN	MECP2	14.8	14.8	52.44	13.982	0	0	0	0	0	0	0.000128448	0	0	0	0	0
Q15648	MED1_HUMAN	MED1	14.2	14.2	168.48	38.981	0	0	1.54831e-05	8.06068e-06	1.51553e-05	1.37552e-05	2.27909e-05	1.63579e-05	2.45386e-05	5.92525e-06	1.97356e-05	1.37955e-05
Q96RN5	MED15_HUMAN	MED15	2.5	2.5	86.753	1.8729	0	0	0	0	0	0	0	0	0	0	0	0
A0JLT2	MED19_HUMAN	MED19	30.7	30.7	26.273	10.53	3.03461e-05	1.17449e-05	4.4922e-05	7.16449e-05	5.31408e-05	4.40905e-05	3.04866e-05	2.2482e-05	2.9369e-05	0	2.99045e-05	3.66035e-05
O75448	MED24_HUMAN	MED24	8	8	110.3	38.784	0	0	1.62354e-05	1.16243e-05	1.72024e-05	1.4295e-05	1.39139e-05	1.79691e-05	2.34252e-05	2.89782e-06	1.5557e-05	1.32099e-05
O95402	MED26_HUMAN	MED26	8.8	8.8	65.446	4.8394	0	0	0	0	0	0	0	0	0	0	0	0
Q06413	MEF2C_HUMAN	MEF2C	7.6	3	51.221	3.4965	0	1.99561e-05	3.39176e-05	3.3633e-05	3.34173e-05	3.65437e-05	3.90642e-05	5.96552e-05	4.47898e-05	3.81607e-05	4.88529e-05	3.95567e-05
Q14814	MEF2D_HUMAN	MEF2D	6.1	1.9	55.937	-2	0	0	0	0	0	0	0	0	0	0	0	0
Q9H7H0	MET17_HUMAN	METTL17	24.3	24.3	50.733	41.269	8.01324e-05	7.63004e-05	0.000217147	9.82198e-05	0.00018815	0.000137873	0	0	0	2.9112e-05	0	0
P55081	MFAP1_HUMAN	MFAP1	58.1	58.1	51.958	209.36	0.000924221	0.000958262	0.00233457	0.00243876	0.00222051	0.00282885	0.000870463	0.000778645	0.000702029	0.00088074	0.000534882	0.000811062
Q08431	MFGM_HUMAN	MFGE8	7.2	7.2	43.104	3.0863	0	0	0	0	0	0	0	0	0	0	0	0
P26572	MGAT1_HUMAN	MGAT1	9.7	9.7	50.878	6.7252	0	0	1.91125e-05	1.46363e-05	1.97176e-05	1.12042e-05	0	0	0	0	0	1.52813e-05
Q9BQP7	MGME1_HUMAN	MGME1	6.7	6.7	39.42	3.3899	0	0	0	0	0	0	0	0	0	0	0	0
Q96A72	MGN2_HUMAN	MAGOHB	52	6.1	17.276	11.908	0	0	0	2.41218e-05	1.15262e-05	0	9.91144e-05	0.000100493	0.000177978	0.00013746	0.000156068	0.000170416
Q9NX63	MIC19_HUMAN	CHCHD3	28.2	28.2	26.152	51.965	0	1.22714e-05	8.03029e-05	0	4.27946e-05	3.02006e-05	0.000457971	0.00025905	0.000334188	0.00032862	0.000291823	0.000339442
Q9BUR5	MIC26_HUMAN	APOO	15.2	15.2	22.284	12.451	0	0	0	0	0	0	0	0	0	0	0	0
Q6UXV4	MIC27_HUMAN	APOOL	15.3	15.3	29.159	12.828	0	0	3.46928e-05	2.42366e-05	1.45144e-05	7.46114e-06	7.76827e-06	6.90562e-06	5.09276e-06	1.83614e-06	9.02659e-06	9.34957e-06
Q16891	MIC60_HUMAN	IMMT	44.3	44.3	83.677	106.53	3.99113e-05	4.81703e-05	0.000388508	0.000176333	0.000472937	0.000204213	0.000845841	0.000801816	0.000722272	0.000842818	0.000807682	0.00068916
Q9BPX6	MICU1_HUMAN	MICU1	22.9	22.9	54.351	83.758	0.000112475	7.65648e-05	0.000216066	6.39978e-05	6.78655e-05	7.3621e-05	3.28366e-05	4.38186e-05	1.76852e-05	1.59868e-05	2.93546e-05	2.71569e-05
Q8IYU8	MICU2_HUMAN	MICU2	34.8	34.8	49.666	156.49	0.000157666	0.000124427	0.000281176	0.000132817	0.000199862	0.000171422	4.34354e-05	3.2386e-05	2.97669e-05	2.12089e-05	2.89399e-05	4.53367e-05
Q8WV92	MITD1_HUMAN	MITD1	11.2	11.2	29.314	2.7498	0	0	0	0	0	0	0	0	0	0	0	0
Q9BYG3	MK67I_HUMAN	NIFK	66.9	66.9	34.222	317.09	0.00229583	0.0023779	0.0015704	0.00216493	0.00130874	0.00221166	0.000556287	0.000767915	0.000570191	0.000778499	0.000594849	0.00104815
P19105	ML12A_HUMAN	MYL12A	84.2	17.5	19.794	323.31	7.28742e-05	4.14712e-05	0.000377036	0.000160527	0.000259478	0.000124177	0.00151901	0.00105489	0.00148378	0.000657222	0.00161669	0.00136975
O14950	ML12B_HUMAN	MYL12B	83.7	17.4	19.779	2.2621	0	0	0	0	0	0	0	0	0	0	2.00074e-06	0
Q14165	MLEC_HUMAN	MLEC	36.6	36.6	32.233	121	0	0	8.37499e-05	8.33495e-05	6.26682e-05	7.79913e-05	0.000160791	0.00017815	0.000181106	0.000237781	0.0001361	0.000265417
P40692	MLH1_HUMAN	MLH1	9.1	9.1	84.6	11.104	0	0	0	0	3.70227e-05	0	0	3.30217e-05	5.33071e-05	0	3.79682e-05	3.50345e-05
Q96T76	MMS19_HUMAN	MMS19	5	5	113.29	3.0905	0	0	0	0	0	0	0	0	0	0	1.72055e-05	0
Q9BU76	MMTA2_HUMAN	MMTAG2	43	43	29.411	41.113	0.000543738	0.000662159	0.000387509	0.000450427	0.000414437	0.000259659	0.000149327	9.72307e-05	0.000131839	0.000101501	0.000105001	0.000117276
P41218	MNDA_HUMAN	MNDA	19.2	19.2	45.836	34.355	0	0	0	0	0	0	4.69399e-05	0	0	0	0	6.96521e-05
Q9UBU8	MO4L1_HUMAN	MORF4L1	26.2	22.9	41.473	83.874	0	0	3.1725e-05	4.26187e-05	0	0	6.2654e-05	4.82567e-05	7.92545e-05	7.53405e-05	8.24217e-05	6.18713e-05
Q15014	MO4L2_HUMAN	MORF4L2	16.7	12.5	32.307	6.1455	0	0	0	0	0	0	0	0	0	0	0	0
Q96BX8	MOB3A_HUMAN	MOB3A	27.2	27.2	25.464	19.793	0	0	3.15527e-05	2.36203e-05	1.7473e-05	0	0.000116073	3.60639e-05	0.000104616	0	0.000136687	7.04474e-05
P26038	MOES_HUMAN	MSN	23.6	17	67.819	30.886	0	0	0	1.29152e-05	0	0	4.48567e-05	2.25342e-05	9.58663e-05	0	4.45327e-05	2.72014e-05
Q13724	MOGS_HUMAN	MOGS	16.7	16.7	91.916	37.679	2.70606e-05	2.1345e-05	0.000152981	7.53439e-05	0.000177287	0.000101281	0.000110692	9.13252e-05	0.000131301	4.13498e-05	0.000123716	0.000112106
Q00325	MPCP_HUMAN	SLC25A3	16.6	16.6	40.094	69.926	4.26099e-05	7.52066e-05	0.000386685	9.54029e-05	0.000123508	0.00017484	8.2275e-05	6.77169e-05	0.000155209	0.000101809	7.03032e-05	0.000228342
O00566	MPP10_HUMAN	MPHOSPH10	33	33	78.863	251.38	0.000585161	0.000527967	0.000646411	0.000940431	0.000852763	0.000963114	0.000595601	0.00111074	0.000635998	0.00063116	0.000596367	0.000984645
Q99549	MPP8_HUMAN	MPHOSPH8	18.8	18.8	97.181	107.45	2.73697e-05	3.41927e-05	0.00010133	7.12016e-05	0.000140315	0.000146261	9.92735e-05	0.00012195	0.000129712	0.000136562	0.00011617	0.000115293
P20645	MPRD_HUMAN	M6PR	19.1	19.1	30.993	16.344	0	0	0	0	0	0	0	0	0	0	0	0
P49959	MRE11_HUMAN	MRE11	17.8	17.8	80.592	62.271	1.25496e-05	0	7.76796e-05	4.51989e-05	8.34711e-05	5.51234e-05	0.000142777	0.00011735	0.000139007	9.07946e-05	0.000156782	9.59545e-05
Q9NV56	MRGBP_HUMAN	MRGBP	13.7	13.7	22.417	8.504	0	0	0	0	5.67007e-06	0	0	0	0	0	8.41812e-06	0
Q9UKD2	MRT4_HUMAN	MRTO4	52.3	52.3	27.56	37.178	0	0	8.72538e-06	2.47055e-05	8.387e-06	1.49981e-05	0.000456322	0.000556986	0.000477198	0.000519243	0.000411809	0.000528543
P43246	MSH2_HUMAN	MSH2	44.6	44.6	104.74	258	2.31816e-05	9.43598e-06	0.000390084	0.000299781	0.000620461	0.000405768	0.00124798	0.000630442	0.000621723	0.000397728	0.00177133	0.000376505
P52701	MSH6_HUMAN	MSH6	14.8	14.8	152.78	42.722	5.16221e-06	0	3.76917e-05	3.0938e-05	5.9682e-05	3.31415e-05	6.01461e-05	4.47986e-05	0.000105138	1.82963e-05	0.000119651	5.05722e-05
Q96DH6	MSI2H_HUMAN	MSI2	24.1	24.1	35.196	67.915	0	0	9.22319e-06	8.11543e-06	0	1.18243e-05	7.2206e-05	5.19856e-05	7.62869e-05	2.69461e-05	7.86247e-05	5.77901e-05
Q68DK7	MSL1_HUMAN	MSL1	9.3	9.3	67.128	7.811	0	0	0	0	0	0	2.35431e-05	0	2.27821e-05	1.27114e-05	1.98389e-05	0
Q13330	MTA1_HUMAN	MTA1	7.1	3.5	80.785	11.964	0	0	0	0	0	7.43259e-06	1.88045e-05	1.47342e-05	1.8247e-05	7.98442e-06	1.72476e-05	0
O94776	MTA2_HUMAN	MTA2	30.5	27.4	75.022	192.3	0	1.83112e-05	5.72413e-05	7.37721e-05	8.97595e-05	9.0351e-05	0.000392911	0.00034046	0.000339993	0.000535954	0.000417155	0.000478582
Q9BTC8	MTA3_HUMAN	MTA3	10.8	4.2	67.503	23.824	0	3.98792e-06	2.30213e-05	8.14466e-06	9.79628e-06	2.26306e-05	8.42215e-06	8.25282e-06	1.08194e-05	0	1.00235e-05	6.80729e-06
Q9NZJ7	MTCH1_HUMAN	MTCH1	5.9	5.9	41.544	1.7106	0	0	0	0	0	0	0	0	0	0	0	1.59763e-05
Q9Y6C9	MTCH2_HUMAN	MTCH2	30.7	30.7	33.331	14.566	0	1.53803e-05	3.15023e-05	0	3.84457e-05	0	4.35243e-05	4.19558e-05	6.94836e-05	4.9643e-05	7.14962e-05	5.22539e-05
Q13613	MTMR1_HUMAN	MTMR1	47.4	47.4	74.677	204.13	0.000518408	0.00040979	0.00112225	0.000538076	0.00117889	0.000562423	0.000121652	6.72852e-05	0.000168295	8.11455e-05	0.000151819	0.000129501
Q13614	MTMR2_HUMAN	MTMR2	12.1	12.1	73.38	9.9743	1.44944e-05	1.26723e-05	6.90997e-05	1.81808e-05	7.06374e-05	1.47162e-05	8.97648e-06	0	1.01195e-05	0	1.53261e-05	0
O95248	MTMR5_HUMAN	SBF1	13.5	13.5	208.44	69.837	5.36979e-05	3.68773e-05	6.76813e-05	9.70012e-05	9.34824e-05	3.19057e-05	3.30611e-05	2.81212e-05	6.57729e-05	1.8578e-05	4.47662e-05	2.85652e-05
P42285	MTREX_HUMAN	MTREX	15.4	15.4	117.8	43.903	2.89662e-05	3.32288e-05	4.83901e-05	3.40339e-05	5.88525e-05	3.94338e-05	7.09275e-05	4.46196e-05	5.32821e-05	4.54669e-05	5.38225e-05	9.3106e-05
Q13505	MTX1_HUMAN	MTX1	10.7	10.7	51.462	44.151	0	0	6.07955e-05	0	0	0	3.75681e-05	0	0	0	4.45965e-05	0
O75431	MTX2_HUMAN	MTX2	34.6	34.6	29.763	20.44	0	0	3.51115e-05	2.45183e-05	6.6249e-05	1.56798e-05	9.74464e-05	5.67523e-05	0.000144274	0	0.000105048	5.3988e-05
P20591	MX1_HUMAN	MX1	5.7	5.7	75.519	5.2836	0	0	0	0	0	0	1.0092e-05	6.03124e-06	6.7134e-06	2.23755e-06	6.65968e-06	5.88565e-06
Q92614	MY18A_HUMAN	MYO18A	13.2	13.2	233.11	131.61	1.54535e-05	9.90474e-06	2.77584e-05	1.90974e-05	2.71288e-05	2.18391e-05	0.000196362	0.000123854	0.000259323	2.84235e-05	0.000244424	7.94712e-05
Q9P2K5	MYEF2_HUMAN	MYEF2	4	4	64.121	4.3343	0	0	0	0	0	0	0	0	0	0	0	0
P35580	MYH10_HUMAN	MYH10	12	5.1	229	82.787	1.06659e-05	0	0	0	0	0	6.67235e-05	2.75853e-05	4.31171e-05	2.11085e-05	5.34576e-05	1.93716e-05
Q7Z406	MYH14_HUMAN	MYH14	2.9	0.6	227.87	5.1671	0	0	0	0	0	0	0	0	0	0	0	0
P12883	MYH7_HUMAN	MYH7	6.5	5.4	223.09	51.614	0	0	0	0	0	0	0	0	0	0	0	0
P35579	MYH9_HUMAN	MYH9	56.2	49.1	226.53	323.31	0.00239673	0.00230013	0.00170014	0.00108092	0.00186274	0.00222416	0.0129711	0.0133043	0.0135041	0.00800176	0.0145503	0.00993874
P60660	MYL6_HUMAN	MYL6	61.6	61.6	16.93	68.858	0.000112601	8.81757e-05	0.000208113	0.000140667	0.000174779	0.000104511	0.00189121	0.00149688	0.00168908	0.00157174	0.00201081	0.00162247
O00159	MYO1C_HUMAN	MYO1C	19.9	10.3	121.68	131.76	0	5.03405e-06	1.57672e-05	1.40614e-05	2.5218e-05	1.89598e-05	0.000313218	0.00016844	0.000216536	0.000149232	0.000337794	0.000118392
O94832	MYO1D_HUMAN	MYO1D	20.6	17.8	116.2	39.686	3.4925e-06	1.5602e-06	1.39172e-05	3.04276e-06	1.35289e-05	4.24487e-06	0.000138379	0.000135377	0.000135354	2.67515e-05	0.000144661	0.000107019
Q12965	MYO1E_HUMAN	MYO1E	15.3	15.3	127.06	68.292	4.6899e-05	1.84843e-05	7.05355e-05	3.24709e-05	8.39016e-05	4.70653e-05	0.000293999	0.000130188	0.000315309	4.34303e-05	0.00034536	8.88038e-05
B0I1T2	MYO1G_HUMAN	MYO1G	55.5	54.6	116.44	323.31	7.42301e-06	9.51892e-06	1.87203e-05	5.05289e-06	2.67704e-05	5.92368e-06	0.00409381	0.00272001	0.00379952	0.00275395	0.0044317	0.00221334
Q13459	MYO9B_HUMAN	MYO9B	3.1	3.1	243.4	7.6802	0	0	1.87652e-06	0	0	0	6.45829e-06	4.48179e-06	1.33377e-05	0	5.54569e-06	3.10855e-06
Q6NZ67	MZT2B_HUMAN	MZT2B	17.1	17.1	16.225	13.234	0	0	0	0	0	0	0	0	0	0	0	0
Q9BXJ9	NAA15_HUMAN	NAA15	5.1	5.1	101.27	7.6011	1.28912e-05	0	1.13205e-05	1.01549e-05	3.22688e-05	1.00639e-05	8.54883e-06	0	9.16814e-06	0	0	0
Q86UY6	NAA40_HUMAN	NAA40	19	19	27.194	3.4959	0	5.29006e-06	0	0	0	0	0	0	0	0	0	0
Q13765	NACA_HUMAN	NACA	32.6	32.6	23.384	97.246	6.53974e-05	0.000163719	9.55946e-05	8.46979e-05	5.30065e-05	4.81691e-05	8.31324e-05	6.10262e-05	7.33081e-05	6.46516e-05	9.47571e-05	6.90642e-05
Q96RE7	NACC1_HUMAN	NACC1	3.6	3.6	57.258	2.5189	0	0	0	0	0	0	0	0	0	0	0	3.66832e-06
Q69YI7	NAIF1_HUMAN	NAIF1	20.8	20.8	35.154	19.23	0	0	3.47294e-05	1.78055e-05	0	0	1.15576e-05	0	5.01857e-05	2.4059e-05	0	0
P43490	NAMPT_HUMAN	NAMPT	16.9	16.9	55.52	84.065	0	0	0	0	0	0	1.77494e-05	8.84982e-06	2.88623e-05	0	2.38236e-05	0
Q9H0A0	NAT10_HUMAN	NAT10	44.8	14.9	115.73	310.2	0.00194921	0.00250602	0.0008318	0.000404491	0.00108182	0.000689321	0.000685518	0.000781467	0.00083632	0.000883117	0.000650606	0.00136007
Q9UHQ9	NB5R1_HUMAN	CYB5R1	16.4	16.4	34.094	6.554	0	0	1.41371e-05	1.12401e-05	1.14699e-05	1.03235e-05	1.07381e-05	9.07949e-06	0	0	1.09586e-05	1.08734e-05
Q14919	NC2A_HUMAN	DRAP1	11.7	11.7	22.35	42.983	0	0	0	0	0	0	0	2.81779e-05	0	0	3.63682e-05	0
Q09161	NCBP1_HUMAN	NCBP1	21.8	21.8	91.838	47.8	2.06433e-05	0	7.25568e-05	6.42257e-05	0.000102237	9.19214e-05	0.000186782	0.000208652	0.000239794	9.01431e-05	0.000247601	0.000135471
Q53F19	NCBP3_HUMAN	NCBP3	6.3	6.3	70.592	8.3189	0	0	0	0	0	0	0	0	0	0	0	0
A8MVU1	NCF1C_HUMAN	NCF1C	22.1	17.2	41.85	17.307	0	0	0	0	0	0	7.29336e-05	3.75992e-05	9.31765e-05	4.80097e-05	9.87889e-05	3.19844e-05
P55160	NCKPL_HUMAN	NCKAP1L	10.2	10.2	128.15	16.549	8.25717e-05	7.70576e-05	3.45544e-05	5.79888e-06	1.16457e-05	8.76242e-06	0	0	0	3.16355e-06	0	0
Q969V3	NCLN_HUMAN	NCLN	7.3	7.3	62.974	2.4017	0	0	0	0	0	0	0	0	0	0	0	2.39667e-05
Q9HCD5	NCOA5_HUMAN	NCOA5	51.6	51.6	65.536	46.566	0	0	1.83346e-05	2.32229e-05	0	0	4.11147e-05	4.38355e-05	4.5284e-05	0.000128479	4.8812e-05	0.000102855
O75376	NCOR1_HUMAN	NCOR1	2.2	2.2	270.21	4.7145	0	0	0	0	0	0	0	0	0	0	0	0
Q9Y618	NCOR2_HUMAN	NCOR2	1.6	1.6	273.65	6.6555	0	0	0	0	0	0	5.53374e-06	8.51206e-06	0	0	7.92435e-06	0
O00483	NDUA4_HUMAN	NDUFA4	27.2	27.2	9.3697	2.8193	0	0	2.09625e-05	1.36676e-05	2.48151e-05	1.25274e-05	0	2.50042e-05	2.08092e-05	2.39718e-05	0	2.60916e-05
O95182	NDUA7_HUMAN	NDUFA7	23.9	23.9	12.551	3.0737	0	0	0	0	0	0	0	0	0	0	0	0
P51970	NDUA8_HUMAN	NDUFA8	56.4	56.4	20.105	10.294	9.93546e-06	1.37672e-05	6.45907e-05	3.66794e-05	6.18457e-05	3.45459e-05	0.000299988	0.00026825	0.0001447	0.000336571	0.000177771	0.000288455
Q16795	NDUA9_HUMAN	NDUFA9	34	34	42.509	43.794	1.62425e-05	1.68052e-05	0.000108679	5.47092e-05	0.000120061	5.704e-05	0.000131185	0.000213932	0.000145363	0.000184477	0.000133076	0.000322066
O95299	NDUAA_HUMAN	NDUFA10	9.3	9.3	40.75	14.33	0	0	0	0	0	0	0	0	0	0	0	1.48927e-05
Q9UI09	NDUAC_HUMAN	NDUFA12	17.9	17.9	17.114	22.641	0	0	1.50076e-05	0	9.05979e-06	6.24355e-06	3.17686e-05	4.27591e-05	2.49327e-05	2.83038e-05	3.63388e-05	3.67311e-05
Q9P0J0	NDUAD_HUMAN	NDUFA13	18.8	18.8	16.698	2.1262	2.28972e-06	0	1.0593e-05	1.01125e-05	8.25576e-05	7.86248e-06	1.56041e-05	7.38014e-05	2.58935e-05	0	3.46687e-05	6.39085e-05
O43674	NDUB5_HUMAN	NDUFB5	12.7	12.7	21.75	8.1674	0	0	0	8.02324e-06	8.80512e-06	5.80474e-06	2.92244e-05	3.27067e-05	2.80967e-05	3.80189e-05	3.47121e-05	0
Q9Y6M9	NDUB9_HUMAN	NDUFB9	26.3	26.3	21.831	46.155	1.31957e-05	9.8789e-06	5.62343e-05	2.47408e-05	4.72295e-05	2.93128e-05	7.09006e-05	9.97914e-05	5.95713e-05	0.000130997	7.89832e-05	0.000127849
O96000	NDUBA_HUMAN	NDUFB10	45.9	45.9	20.776	21.815	0	1.04943e-05	9.02692e-05	3.65196e-05	6.69155e-05	2.3199e-05	0.000231126	0.000385793	0.000188312	0.000294466	0.000258586	0.000249728
Q8N183	NDUF2_HUMAN	NDUFAF2	22.5	22.5	19.856	6.6413	0	0	0	0	0	0	0	0	0	0	0	0
Q9P032	NDUF4_HUMAN	NDUFAF4	17.1	17.1	20.266	1.5407	0	0	0	0	0	0	0	0	0	0	0	0
P28331	NDUS1_HUMAN	NDUFS1	46.8	46.8	79.467	224.08	5.2445e-05	3.69308e-05	0.000595375	0.000220149	0.000690584	0.000330996	0.000796221	0.000769898	0.00069974	0.000726471	0.000723574	0.000816702
O75306	NDUS2_HUMAN	NDUFS2	30	30	52.545	40.453	0	4.04597e-05	0.000305741	8.57187e-05	0.00016761	8.21832e-05	0.000280185	0.000239765	0.000193842	0.000330381	0.00019349	0.000248064
O75489	NDUS3_HUMAN	NDUFS3	48.1	48.1	30.241	127.46	1.70335e-05	5.66688e-06	0.000253496	0.00012864	0.000227966	0.000101513	0.00027478	0.000335259	0.000319425	7.99753e-05	0.000260845	0.000428142
O43920	NDUS5_HUMAN	NDUFS5	14.2	14.2	12.517	9.5333	0	0	0	0	0	0	1.29009e-05	0	0	4.21228e-06	0	0
O75380	NDUS6_HUMAN	NDUFS6	27.4	27.4	13.711	3.7319	0	0	0	0	0	0	0	2.35006e-05	2.3514e-05	0	0	2.55846e-05
O75251	NDUS7_HUMAN	NDUFS7	10.8	10.8	23.563	18.987	0	0	2.63025e-05	1.30919e-05	1.99022e-05	1.59627e-05	3.77155e-05	4.69254e-05	2.90913e-05	8.07493e-05	5.01339e-05	5.18129e-05
O00217	NDUS8_HUMAN	NDUFS8	18.1	18.1	23.705	14.236	0	0	1.59202e-05	1.1792e-05	1.55039e-05	0	6.82091e-05	5.17499e-05	2.14234e-05	6.69425e-05	5.60974e-05	6.71853e-05
P49821	NDUV1_HUMAN	NDUFV1	47.2	47.2	50.817	146.28	0	0	0.000193819	0.000100904	0.000310453	0.000149419	0.000261715	0.00028034	0.000263977	0.000298041	0.000248456	0.000295405
P19404	NDUV2_HUMAN	NDUFV2	38.2	38.2	27.391	45.961	0	0	7.22663e-05	2.74173e-05	3.5809e-05	2.61434e-05	0.000147807	0.000109107	0.000138995	0.000149337	0.000127157	0.000148551
Q9HC98	NEK6_HUMAN	NEK6	18.5	18.5	35.714	9.7434	0	0	3.0215e-05	1.36588e-05	1.93305e-05	1.33064e-05	5.01567e-05	2.78958e-05	5.36337e-05	3.15369e-05	5.33147e-05	2.65622e-05
Q9H3P2	NELFA_HUMAN	NELFA	11.4	11.4	57.276	17.337	0	0	0	0	0	0	5.377e-05	3.96387e-05	0	0	0	0
Q8WX92	NELFB_HUMAN	NELFB	5.7	5.7	65.697	4.5421	0	0	1.48802e-05	1.38804e-05	2.41653e-05	2.01519e-05	3.36741e-05	0	2.67593e-05	8.1282e-06	1.8452e-05	0
P18615	NELFE_HUMAN	NELFE	6.8	6.8	43.239	3.42	0	0	0	0	0	0	0	0	0	0	0	0
Q92979	NEP1_HUMAN	EMG1	81.1	81.1	26.72	155.75	4.51536e-06	0	2.73644e-05	7.73475e-06	2.34138e-05	3.01988e-06	0.000193566	0.000311725	0.000640564	0.000119058	0.000230695	0.000480598
Q8NFW8	NEUA_HUMAN	CMAS	44.7	44.7	48.379	142.94	0.00310912	0.00281307	0.00135663	0.000883387	0.00105407	0.00123784	2.90115e-05	3.36483e-05	4.56005e-05	7.24279e-06	3.50004e-05	4.41677e-05
O95644	NFAC1_HUMAN	NFATC1	19.4	19.4	101.24	30.047	2.83262e-05	2.60687e-05	0.000323609	7.06683e-05	0.000300222	8.41167e-05	3.48064e-05	2.36174e-05	3.72646e-05	2.68871e-05	2.85622e-05	2.56655e-05
Q13469	NFAC2_HUMAN	NFATC2	3.8	3.8	100.14	2.9848	0	0	0	0	0	0	0	0	0	0	0	0
O94916	NFAT5_HUMAN	NFAT5	2.5	2.5	165.76	2.1615	0	0	0	0	0	0	0	0	0	0	0	0
P19838	NFKB1_HUMAN	NFKB1	25.2	25.2	105.35	197.78	0.000453177	0.000425464	0.0011436	0.00057059	0.00101239	0.000467236	0.0010637	0.000388456	0.00116841	0.00031683	0.00110997	0.000557005
Q00653	NFKB2_HUMAN	NFKB2	36.1	35.1	96.748	294.11	0.00233684	0.00236726	0.00475636	0.00289714	0.0044107	0.0029344	0.00142204	0.000645421	0.00155546	0.000698191	0.00146422	0.000671671
Q8NEJ9	NGDN_HUMAN	NGDN	17.1	17.1	35.894	32.596	2.10022e-05	0	1.82448e-05	4.28139e-05	3.17336e-05	5.4804e-05	5.92607e-05	5.48862e-05	6.05296e-05	5.4527e-05	5.64802e-05	5.97213e-05
P55769	NH2L1_HUMAN	SNU13	32	32	14.173	26.943	0.000349868	0.000377055	0.000354789	0.000437905	0.000291463	0.000410514	0.00109213	0.000999964	0.000785001	0.00118239	0.000638778	0.001053
Q9NX24	NHP2_HUMAN	NHP2	54.9	54.9	17.201	111.78	0.00044029	0.000497034	0.000222342	0.000418708	0.000219168	0.000340454	0.00127582	0.000955231	0.00115818	0.00121224	0.0012194	0.00127507
Q9Y221	NIP7_HUMAN	NIP7	56.7	56.7	20.462	18.742	0	0	9.66391e-06	1.80474e-05	1.42369e-05	1.30057e-05	0.000144485	0.000229432	0.000192441	0.000142056	0.000193528	0.000210374
Q6KC79	NIPBL_HUMAN	NIPBL	7.7	5.4	316.05	28.175	2.47376e-05	0	0.000105536	0.000132755	0.000150862	0.000115183	0.000225114	0.000107292	0.000117285	4.17557e-05	0.0001435	7.03744e-05
Q9BPW8	NIPS1_HUMAN	NIPSNAP1	36.3	36.3	33.31	42.651	0.000166473	0.000138568	0.000337399	0.000194841	0.000303254	0.00012208	0.000135817	4.69934e-05	0.000122104	5.85111e-05	0.000131086	5.82481e-05
O75323	NIPS2_HUMAN	NIPSNAP2	22.7	22.7	33.742	12.358	4.19592e-05	3.62956e-05	0.000234126	0.00019591	0.000177505	0.000133555	6.84898e-05	4.41619e-05	4.48386e-05	7.28937e-05	5.6091e-05	4.53014e-05
Q9NVX2	NLE1_HUMAN	NLE1	9.9	9.9	53.32	7.2902	0	0	0	0	0	0	0	0	0	0	0	0
Q9HAN9	NMNA1_HUMAN	NMNAT1	63.8	63.8	31.932	85.012	0.000977926	0.000964632	0.000102054	3.91219e-05	3.90342e-05	3.52124e-05	0.000318598	0.000286085	0.00034217	8.35527e-05	0.000342285	0.000333369
P30419	NMT1_HUMAN	NMT1	22.4	22.4	56.806	96.303	0	2.75525e-06	7.15837e-06	0	0	0	0	0	0	0	7.40263e-06	8.95239e-06
Q13423	NNTM_HUMAN	NNT	11.8	11.8	113.89	41.646	0	0	0	0	0	0	0	0	0	0	0	0
Q9ULX3	NOB1_HUMAN	NOB1	11.4	11.4	46.674	7.1335	1.51385e-05	0	0	2.50605e-05	0	3.51161e-05	0	2.66358e-05	2.06378e-05	0	3.56001e-05	0
Q9Y3T9	NOC2L_HUMAN	NOC2L	29.6	29.6	84.918	119.61	4.62895e-05	6.01881e-05	0.000296918	0.000163935	0.000317839	0.000360592	0.000389788	0.00058393	0.000471031	0.000145296	0.000492497	0.000201532
Q8WTT2	NOC3L_HUMAN	NOC3L	24.1	24.1	92.547	164.38	0.000148174	9.68178e-05	0.000335603	0.000414275	0.000260514	0.00056344	0.000157866	0.000239754	0.000167094	0.000218525	0.000177669	0.000183974
Q9BVI4	NOC4L_HUMAN	NOC4L	31.2	31.2	58.467	67.825	0.000139953	0.000142432	0.000343235	0.000268424	0.000408305	0.000327891	0.000309966	0.000387946	0.000297206	0.000382584	0.000262414	0.000357888
Q9BSC4	NOL10_HUMAN	NOL10	5.2	5.2	80.301	4.8994	0	0	0	0	0	0	0	0	0	0	0	0
Q9H8H0	NOL11_HUMAN	NOL11	21.3	21.3	81.123	67.844	3.60157e-05	2.21876e-05	2.98063e-05	0	1.07875e-05	4.75775e-05	4.20774e-05	4.82284e-05	0.000107018	3.54488e-05	8.60261e-05	0.00011112
Q9UGY1	NOL12_HUMAN	NOL12	46	46	24.663	19.564	0.000140537	9.6307e-05	0.000218137	0.000458886	0.000117978	0.0003491	5.27792e-05	9.89994e-05	4.44082e-05	2.73942e-05	5.24075e-05	7.04838e-05
Q9H6R4	NOL6_HUMAN	NOL6	40.8	40.8	127.59	156.62	0.000853434	0.000978876	0.000806749	0.000731072	0.000872058	0.000909488	0.0016678	0.00151818	0.00169984	0.00128497	0.00184252	0.00123485
Q9UMY1	NOL7_HUMAN	NOL7	21.4	21.4	29.426	28.783	0.000346405	0.000401719	0.000659257	0.000619501	0.000675179	0.000464702	6.09848e-05	0.00027293	6.12765e-05	0.000289861	6.7569e-05	0.000299757
Q76FK4	NOL8_HUMAN	NOL8	21.7	21.7	131.61	31.72	0	0	0	3.17212e-05	0	3.79178e-05	5.49537e-05	9.27132e-05	5.512e-05	3.95228e-05	4.37812e-05	6.01839e-05
Q14978	NOLC1_HUMAN	NOLC1	56.1	56.1	73.602	323.31	9.30602e-06	6.23877e-06	4.18241e-05	4.15706e-05	7.70187e-05	6.02994e-05	1.68113e-05	2.9073e-05	2.01636e-05	5.97235e-05	4.34124e-05	2.63149e-05
Q5C9Z4	NOM1_HUMAN	NOM1	7.4	7.4	96.256	16.495	1.34974e-05	9.94201e-06	1.63142e-05	2.32406e-05	1.35654e-05	2.27894e-05	1.70979e-05	4.7629e-05	1.6563e-05	2.5716e-05	1.93643e-05	2.68482e-05
Q15155	NOMO1_HUMAN	NOMO1	1.9	1.9	134.32	3.1571	0	0	0	0	0	0	0	0	0	0	0	0
Q15233	NONO_HUMAN	NONO	70.9	70.9	54.231	323.31	0.00045684	0.000548568	0.00157544	0.00217164	0.00105308	0.00258124	0.00272675	0.00375346	0.00260036	0.00407017	0.00245814	0.0037082
Q9NPE3	NOP10_HUMAN	NOP10	70.3	70.3	7.7059	8.3288	7.2163e-05	4.20836e-05	4.02106e-05	4.7139e-05	4.13312e-05	0	7.81588e-05	0.000177753	9.51294e-05	6.88726e-05	9.02749e-05	0.00010071
P78316	NOP14_HUMAN	NOP14	27.4	27.4	97.667	109.84	0.000160245	0.00014489	0.0003504	0.000238207	0.000487651	0.000365125	0.000340507	0.000388003	0.000340043	0.000279736	0.00033056	0.000317714
Q9Y3C1	NOP16_HUMAN	NOP16	51.7	51.7	21.188	120.07	0.00102771	0.00142558	0.00153402	0.00290271	0.00178275	0.00232409	0.00055135	0.000689678	0.000560783	0.000983667	0.000450494	0.000719707
P46087	NOP2_HUMAN	NOP2	28.7	28.7	89.301	185.55	6.42462e-05	3.3968e-05	0.000178535	0.000181861	0.000182008	0.000350786	0.000906783	0.00107768	0.00110769	0.000714154	0.00102703	0.000992814
Q9NZM5	NOP53_HUMAN	NOP53	29.5	29.5	54.389	26.206	4.07176e-05	4.78668e-05	6.3821e-05	0.000334387	0.000120782	0.000415681	3.34565e-05	0.000193695	3.87021e-05	0.00014055	3.10196e-05	0.000223135
O00567	NOP56_HUMAN	NOP56	75.4	75.4	66.049	323.31	0.00255366	0.00264245	0.00322674	0.00330696	0.00371224	0.00305138	0.00334425	0.00418221	0.00352916	0.00323319	0.00303676	0.00377485
Q9Y2X3	NOP58_HUMAN	NOP58	63.7	63.7	59.578	323.31	0.00308426	0.00256342	0.00754925	0.00660977	0.00927981	0.00660403	0.0046279	0.00497104	0.00511403	0.0043779	0.00406399	0.00448992
Q86U38	NOP9_HUMAN	NOP9	29.7	29.7	69.437	73.718	1.93877e-06	1.2534e-06	0.000118245	0.000102114	0.000158574	6.3906e-05	0.000113403	0.000226973	8.91205e-05	2.98226e-05	0.000100189	0.000157917
P55209	NP1L1_HUMAN	NAP1L1	10.2	10.2	45.374	5.4807	0	0	1.41811e-05	1.22177e-05	2.05135e-05	0	0	0	0	0	0	0
O60287	NPA1P_HUMAN	URB1	11	11	254.39	108.27	0	0	6.8647e-06	7.80822e-06	1.54259e-05	1.34947e-05	5.54731e-05	0.000208561	6.81249e-05	2.31257e-05	6.19818e-05	6.08664e-05
P06748	NPM_HUMAN	NPM1	70.1	70.1	32.575	108.32	0.000978923	0.000646774	0.000802305	0.000947407	0.000654935	0.000817683	0.00105805	0.00148453	0.00106766	0.000467022	0.00126763	0.00104512
Q8IXM6	NRM_HUMAN	NRM	10.3	10.3	29.379	1.937	0	0	2.54998e-05	0	2.58925e-05	0	4.79038e-05	3.99707e-05	4.78662e-05	6.21536e-05	5.54901e-05	4.20519e-05
O95478	NSA2_HUMAN	NSA2	30.4	30.4	30.065	50.309	0.000139308	0.000162817	7.71583e-05	0.000179874	5.48235e-05	0.000215866	4.26962e-05	0.00010551	5.19435e-05	0.000135109	4.12051e-05	0.000134605
O96028	NSD2_HUMAN	NSD2	11.8	7.3	152.26	72.471	0	0	0	0	0	0	6.62451e-05	3.50782e-05	0.000107807	3.14832e-05	0.000112844	6.62613e-05
Q9BZ95	NSD3_HUMAN	NSD3	5	5	161.61	12.542	1.6961e-05	3.0302e-05	4.29081e-05	2.70111e-05	7.19933e-05	2.91049e-05	4.39876e-05	4.10822e-05	4.22426e-05	4.38301e-05	4.98685e-05	5.61562e-05
Q8WV22	NSE1_HUMAN	NSMCE1	18	18	30.855	9.7632	1.05809e-05	5.89916e-06	2.8847e-05	0	1.3674e-05	0	0	0	0	0	3.17124e-05	0
Q96MF7	NSE2_HUMAN	NSMCE2	23.9	23.9	27.932	32.009	0	3.38057e-05	7.42977e-05	0.000169057	0.000127942	7.20078e-05	6.88337e-05	8.24613e-05	5.49698e-05	4.98913e-05	5.83774e-05	6.12891e-05
Q96MG7	NSE3_HUMAN	NSMCE3	14.1	14.1	34.308	7.614	0	0	0	0	0	0	0	0	0	0	0	0
Q9NXX6	NSE4A_HUMAN	NSMCE4A	10.6	10.6	44.301	16.241	0	0	0	0	0	0	0	0	0	0	2.67492e-05	2.4182e-05
Q9NXE4	NSMA3_HUMAN	SMPD4	13.6	13.6	97.809	13.963	0	0	2.54091e-05	1.8096e-05	2.62904e-05	1.94978e-05	4.18856e-05	5.04662e-05	4.89409e-05	8.36593e-05	5.63169e-05	6.54877e-05
Q9H0G5	NSRP1_HUMAN	NSRP1	19.4	19.4	66.389	32.292	0	0	0	0	0	0	0	0	0	0	0	0
Q96P11	NSUN5_HUMAN	NSUN5	62.7	62.7	46.691	99.094	3.68113e-05	1.60624e-05	0.000104372	0.000116693	0.000183291	0.000158636	0.000680629	0.000460722	0.000885362	0.000337407	0.000856663	0.000514677
P78549	NTH_HUMAN	NTHL1	15.1	15.1	34.389	54.379	0	0	2.27153e-06	0	0	0	1.57235e-05	8.92086e-06	2.44298e-05	0	2.75173e-05	8.79766e-06
P57740	NU107_HUMAN	NUP107	30.9	30.9	106.37	48.901	1.25988e-05	1.93353e-05	0.000120251	9.18885e-05	0.000250491	0.000134054	0.000379436	0.000387674	0.000309504	0.000376025	0.000624361	0.000310297
Q8WUM0	NU133_HUMAN	NUP133	9.2	9.2	128.98	45.419	9.1126e-06	5.55612e-06	3.3771e-05	1.37947e-05	2.87582e-05	2.81448e-05	5.05848e-05	3.10094e-05	9.65231e-05	1.10174e-05	8.53844e-05	3.35887e-05
P49790	NU153_HUMAN	NUP153	14.8	14.8	153.94	44.294	0	5.81622e-05	0	0	0	0	0.000169283	0.000301777	0.00020938	0.00015072	0.000178268	0.000258387
O75694	NU155_HUMAN	NUP155	8.8	8.8	155.2	32.046	8.96239e-06	1.03639e-05	2.06683e-05	1.38336e-05	2.18773e-05	1.80256e-05	4.13814e-05	2.35188e-05	5.45232e-05	2.19714e-05	6.13809e-05	2.51858e-05
Q12769	NU160_HUMAN	NUP160	2.4	2.4	162.12	2.5335	0	0	0	0	0	0	0	0	0	3.06379e-06	0	0
Q92621	NU205_HUMAN	NUP205	6.5	6.5	227.92	60.359	4.21446e-06	0	1.63857e-05	1.74911e-05	1.86619e-05	1.39952e-05	7.19686e-05	6.35903e-05	8.30015e-05	5.25573e-05	6.13822e-05	3.58686e-05
P35658	NU214_HUMAN	NUP214	2.9	2.9	213.62	13.774	0	0	0	6.06927e-06	5.77475e-06	5.42338e-06	1.19979e-05	1.58967e-05	2.37154e-05	0	2.17757e-05	1.58977e-05
P19338	NUCL_HUMAN	NCL	28.6	28.6	76.613	159.39	8.74438e-05	6.1372e-05	0.000366307	0.000248883	0.000615247	0.000238146	0.000463539	0.000469141	0.00078061	0.000269267	0.000761851	0.000380995
Q7Z417	NUFP2_HUMAN	NUFIP2	37.7	37.7	76.12	117.68	0.000530851	0.000511331	0.000645669	0.000921975	0.000587064	0.00093117	0	7.53254e-05	0	7.33947e-05	2.92321e-05	0.000116148
Q14980	NUMA1_HUMAN	NUMA1	18.6	18.6	238.26	297.67	7.16645e-05	1.07245e-05	0.000217266	0.000139016	0.000326213	0.000150811	0.000204597	0.000300293	0.000187299	0.000201761	9.57115e-05	0.000298367
Q8NFH5	NUP35_HUMAN	NUP35	31.3	31.3	34.773	25.386	0	0	5.01008e-05	5.86387e-05	4.17281e-05	5.38501e-05	0.00020469	0.000135887	0.000296943	0.000143315	0.000271728	0.000185581
Q8NFH4	NUP37_HUMAN	NUP37	21.2	21.2	36.707	25.699	0	0	5.81915e-06	0	5.86333e-06	3.75618e-06	2.97999e-05	1.79917e-05	3.15522e-05	0	3.47134e-05	2.0282e-05
O15504	NUP42_HUMAN	NUP42	13.5	13.5	44.871	5.6208	0	0	0	0	0	0	1.33665e-05	1.65369e-05	0	1.55263e-05	0	1.83576e-05
Q9UKX7	NUP50_HUMAN	NUP50	6.4	6.4	50.144	1.8248	0	0	0	0	0	0	0	0	0	0	0	0
Q7Z3B4	NUP54_HUMAN	NUP54	13.6	13.6	55.435	6.5869	0	0	0	0	0	0	0	0	0	0	0	0
Q9BVL2	NUP58_HUMAN	NUP58	7.2	7.2	60.896	14.72	0	0	0	0	0	0	2.08071e-05	2.19019e-05	2.06515e-05	1.05164e-05	0	0
P37198	NUP62_HUMAN	NUP62	20.1	20.1	53.254	37.033	0	0	3.81645e-05	3.62635e-05	5.73406e-05	4.41235e-05	9.9208e-05	7.01768e-05	0.000138294	3.01105e-05	0.000126407	6.68082e-05
Q9BW27	NUP85_HUMAN	NUP85	23.9	23.9	75.019	29.784	0	0	6.05774e-05	4.59124e-05	7.17336e-05	4.04242e-05	0.000126202	9.63911e-05	0.000135216	7.45657e-05	0.000132196	7.6633e-05
Q99567	NUP88_HUMAN	NUP88	7.6	7.6	83.541	6.1862	0	0	1.28663e-05	1.13629e-05	1.43455e-05	1.21009e-05	1.83343e-05	0	3.01672e-05	0	4.49652e-05	1.84282e-05
Q8N1F7	NUP93_HUMAN	NUP93	35.7	35.7	93.487	85.635	2.60384e-05	1.96148e-05	0.000155647	4.74842e-05	0.000154407	0.000137838	0.000143338	0.000221206	0.000436338	0.000248585	0.000446743	0.000293411
P52948	NUP98_HUMAN	NUP98	15.6	15.6	197.58	107.13	0	0	9.24426e-05	6.88678e-05	0.000134439	0.000109365	0.00035886	0.000363653	0.000420099	0.000181713	0.000391548	0.000263149
Q9BXS6	NUSAP_HUMAN	NUSAP1	47.6	47.6	49.451	61.538	3.07947e-05	5.33081e-05	0.000299117	6.04233e-05	0.00022531	6.3185e-05	0.000119792	6.07905e-05	9.10634e-05	5.56654e-05	0.000252704	5.37761e-05
Q9UBU9	NXF1_HUMAN	NXF1	32.8	32.8	70.182	73.917	0	0	0	0	2.28569e-05	0	0	0	2.72747e-05	0	2.81642e-05	4.41666e-05
P00973	OAS1_HUMAN	OAS1	6.2	6.2	46.028	5.82	0	0	0	0	0	0	0	0	0	0	0	0
P29728	OAS2_HUMAN	OAS2	6.3	6.3	82.43	60.756	0	0	0	0	0	0	9.80617e-06	0	1.22533e-05	0	0	8.4015e-06
Q9NX40	OCAD1_HUMAN	OCIAD1	27.8	27.8	27.626	40.366	1.97978e-05	1.97554e-05	0.000170481	7.46234e-05	6.27897e-05	4.60562e-05	0.000105215	8.0074e-05	8.57301e-05	5.17667e-05	8.49174e-05	7.54754e-05
Q01968	OCRL_HUMAN	OCRL	2.1	2.1	104.2	1.6111	0	0	0	0	0	0	0	0	0	0	0	0
P11182	ODB2_HUMAN	DBT	30.9	30.9	53.486	58.558	0.000105011	0.000102215	0.000189595	7.48715e-05	0.000179578	0.000108892	7.5238e-05	3.6456e-05	6.51711e-05	1.8077e-05	5.81108e-05	5.88691e-05
Q5BJF6	ODFP2_HUMAN	ODF2	15.6	15.6	95.4	19.316	0	0	0	0	0	0	0	4.97036e-05	0	0	0	4.40071e-05
P36957	ODO2_HUMAN	DLST	5.5	5.5	48.755	2.7915	0	0	0	0	0	0	0	0	0	0	0	0
Q9NTK5	OLA1_HUMAN	OLA1	7.8	7.8	44.743	4.2264	0	0	0	0	3.41115e-06	6.78882e-07	0	0	8.38922e-07	0	0	0
Q13416	ORC2_HUMAN	ORC2	23.2	23.2	65.971	49.861	2.18696e-05	0	0.000188605	0.000170417	0.000248783	0.000175108	0.000142075	9.6467e-05	0.000149178	5.10579e-05	0.000137644	9.90615e-05
Q9UBD5	ORC3_HUMAN	ORC3	23.6	23.6	82.253	62.883	1.99321e-05	1.41969e-05	0.000190859	0.000134292	0.00024984	0.000195478	0.000155901	0.0001601	0.000143173	6.23112e-05	0.000178536	0.000166189
O43913	ORC5_HUMAN	ORC5	35.6	35.6	50.282	48.22	1.93591e-05	1.00015e-05	0.000252396	0.000117002	0.000170246	0.000147652	0.000123792	0.000108901	0.000124775	9.3304e-05	0.000106122	0.000125411
Q9H4L5	OSBL3_HUMAN	OSBPL3	27.3	24.9	101.22	112.46	0.000183302	0.000253661	0.000305329	0.000174585	0.000320881	0.000224584	0	0	0	0	0	0
Q9BZF3	OSBL6_HUMAN	OSBPL6	3.6	1.4	106.3	3.3857	0	0	2.7424e-06	0	0	0	0	0	0	0	0	0
Q9BZF2	OSBL7_HUMAN	OSBPL7	19.4	19.4	95.43	75.412	7.43232e-05	6.04225e-05	0.000112582	3.71165e-05	0.000113484	8.6119e-05	1.4273e-05	2.81938e-05	0	0	1.53746e-05	0
Q9BZF1	OSBL8_HUMAN	OSBPL8	9.6	9.6	101.19	35.716	3.81712e-06	2.20517e-06	6.58863e-05	6.45321e-06	4.85508e-05	6.85502e-06	1.89975e-05	1.00547e-05	4.03522e-05	5.3488e-06	3.0522e-05	7.79513e-06
P39656	OST48_HUMAN	DDOST	54.2	54.2	50.8	142.61	3.17107e-05	5.27876e-05	0.000641921	0.000281882	0.000850254	0.000352544	0.00106644	0.001205	0.0013015	0.00102963	0.0013647	0.00132794
A8CG34	P121C_HUMAN	POM121C	3.7	3.7	125.09	10.638	0	0	0	0	0	0	0	0	0	0	0	1.00368e-05
Q9BTU6	P4K2A_HUMAN	PI4K2A	4.4	4.4	54.022	5.6262	0	0	0	0	8.96796e-06	0	0	0	0	0	0	0
P32322	P5CR1_HUMAN	PYCR1	50.2	46.1	33.36	29.06	0	0	8.93777e-05	5.83879e-05	7.20446e-05	4.96886e-05	0.000466838	0.000161981	0.000536449	0.000136527	0.000659078	0.000195721
Q96C36	P5CR2_HUMAN	PYCR2	45	40.9	33.637	151.92	3.59413e-05	1.82794e-05	0.000386327	0.000176925	0.000276068	0.00014527	0.000491156	0.000270539	0.000617894	0.000117869	0.000672564	0.000336639
P54886	P5CS_HUMAN	ALDH18A1	24.9	24.9	87.301	44.429	1.98942e-05	7.86863e-06	9.10508e-05	1.75079e-05	9.18057e-05	2.12449e-05	0.000210188	3.66021e-05	0.000366816	3.84794e-05	0.000436753	3.875e-05
Q86YP4	P66A_HUMAN	GATAD2A	18	16.3	68.062	33.792	0	0	4.51154e-05	5.24778e-05	4.97398e-05	9.76944e-05	0.000255386	0.000268579	0.000206615	0.000324191	0.000223958	0.000277175
Q8WXI9	P66B_HUMAN	GATAD2B	13.2	11.3	65.26	5.6546	0	0	0	0	4.36834e-05	3.82301e-05	7.11252e-05	0.000102127	7.39286e-05	8.68765e-05	5.78875e-05	7.13794e-05
Q9UQ80	PA2G4_HUMAN	PA2G4	60.9	60.9	43.786	264.08	7.58586e-05	0.000109997	3.22198e-05	2.90748e-05	7.10433e-05	6.17315e-05	0.000126038	0.000370588	0.000126171	0.000287246	8.08103e-05	0.000117652
P11940	PABP1_HUMAN	PABPC1	31.9	13.2	70.67	204.6	1.14097e-05	1.065e-05	0.000114873	0.000140358	0.000110344	0.000134697	0.000525628	0.000701235	0.000607148	0.00117059	0.000456491	0.00115977
Q86U42	PABP2_HUMAN	PABPN1	45.4	45.4	32.749	46.962	0	0	0	1.76616e-05	0	2.61791e-05	0.000175576	0.000105581	0.000200222	9.05393e-05	0.000163289	0.000177491
Q13310	PABP4_HUMAN	PABPC4	21.1	8.9	70.782	7.5603	0	0	0	0	0	0	3.28623e-05	0	0	4.28642e-05	2.58714e-05	0
Q8N7H5	PAF1_HUMAN	PAF1	11.5	11.5	59.975	11.419	1.12429e-05	5.96412e-06	1.47767e-05	1.46036e-05	1.06927e-05	1.45047e-05	1.66089e-05	2.45521e-05	1.44737e-05	1.55571e-05	1.64068e-05	2.33195e-05
Q8NC51	PAIRB_HUMAN	SERBP1	16.4	16.4	44.965	49.899	0	0	2.48639e-05	5.0204e-06	5.70938e-05	0	0	0	0	1.08316e-05	0	0
Q9NVV4	PAPD1_HUMAN	MTPAP	34.5	34.5	66.171	66.703	0	5.35671e-06	1.0681e-05	2.03177e-05	1.19755e-05	0	5.37735e-05	2.56115e-05	1.86173e-05	1.09707e-05	1.92316e-05	2.89936e-05
Q8NDF8	PAPD5_HUMAN	TENT4B	6.3	6.3	63.266	8.2442	0	0	0	0	1.82649e-06	0	0	7.849e-06	4.0949e-06	0	5.51277e-06	5.23427e-06
Q460N5	PAR14_HUMAN	PARP14	1.4	1.4	202.8	2.1494	0	0	0	0	0	0	1.60019e-06	3.00961e-06	0	0	4.12192e-06	0
O95453	PARN_HUMAN	PARN	18.9	18.9	73.45	45.163	0	0	0	0	0	0	2.91203e-05	3.65659e-05	0	2.57134e-05	3.60224e-05	0
P09874	PARP1_HUMAN	PARP1	66.6	66.6	113.08	323.31	0.00980784	0.0100027	0.0261641	0.0161419	0.030827	0.0215732	0.0129395	0.0170139	0.011787	0.0183702	0.0108407	0.0165665
Q9UGN5	PARP2_HUMAN	PARP2	4.8	4.8	66.205	5.4861	0	0	0	0	0	0	0	0	0	0	0	5.4176e-06
Q02548	PAX5_HUMAN	PAX5	31.5	31.5	42.149	74.051	0	0	0.000806786	0.000752742	0.000702721	0.000774122	0.000185776	0.000283524	0.000434662	0.000546529	0.000291492	0.000509071
Q9Y5B6	PAXB1_HUMAN	PAXBP1	5.9	5.9	104.8	20.295	0	0	8.78429e-06	1.01443e-05	1.60905e-05	8.02042e-06	1.63914e-05	1.45053e-05	2.39982e-05	0	2.20297e-05	1.17709e-05
Q86U86	PB1_HUMAN	PBRM1	12.8	12.8	192.95	58.698	8.97634e-05	0.000111975	0.000216506	0.000169798	0.000229793	0.000110168	0.000175915	0.000214657	0.000191465	0.00015551	0.000207397	0.000143606
Q8NF37	PCAT1_HUMAN	LPCAT1	11.2	11.2	59.151	42.001	0	0	3.85842e-05	1.12454e-05	5.31585e-05	1.09258e-05	1.71739e-05	1.84574e-05	4.45659e-05	1.0291e-05	4.38143e-05	1.22893e-05
Q15365	PCBP1_HUMAN	PCBP1	71.6	62.4	37.497	202.53	3.59659e-05	6.54767e-05	0.000354872	0.000246269	0.000302414	0.000244249	0.00252684	0.00155863	0.00270208	0.00169941	0.00270618	0.00169071
Q15366	PCBP2_HUMAN	PCBP2	66.3	52.1	38.58	289.22	0	0.000116163	0.000376138	0.000201729	0.000305021	0.000332771	0.00230541	0.00132782	0.00232325	0.00147286	0.00246669	0.00169174
P57721	PCBP3_HUMAN	PCBP3	20.2	3.2	39.465	5.6734	0	0	0	0	0	0	0	0	0	0	0	0
O94913	PCF11_HUMAN	PCF11	3.3	3.3	173.05	14.994	0	0	0	0	0	0	0	0	0	0	0	1.23189e-06
P12004	PCNA_HUMAN	PCNA	7.7	7.7	28.768	2.1232	0	0	0	0	0	0	0	0	0	0	0	0
Q9BUL8	PDC10_HUMAN	PDCD10	22.2	22.2	24.701	3.7021	0	0	1.03053e-05	8.7989e-06	0	0	6.20645e-05	0	6.91921e-05	1.61321e-05	6.49598e-05	1.72193e-05
Q16342	PDCD2_HUMAN	PDCD2	9.3	9.3	38.592	6.2881	0	0	0	2.027e-05	0	0	0	0	0	0	0	0
Q14554	PDIA5_HUMAN	PDIA5	32.8	32.8	59.594	59.882	7.55462e-05	4.12999e-05	6.21937e-05	3.35102e-05	6.85163e-05	1.92302e-05	0.000276956	2.95296e-05	0.000131588	7.47356e-05	0.000121283	6.17984e-05
Q9BY77	PDIP3_HUMAN	POLDIP3	63.2	63.2	46.089	323.31	3.17539e-06	0	9.56221e-05	0.000303004	7.7472e-05	0.000378982	0.00119838	0.00152226	0.0013115	0.00175576	0.00103974	0.00269974
Q9NR12	PDLI7_HUMAN	PDLIM7	14.2	14.2	49.844	5.3478	4.03081e-05	3.58208e-05	7.9263e-05	0	5.77228e-05	5.2692e-05	0	0	0	0	0	0
Q29RF7	PDS5A_HUMAN	PDS5A	43.5	28.4	150.83	283.24	6.36141e-05	4.16395e-05	0.00149966	0.00116384	0.00127152	0.00109802	0.000732623	0.000569506	0.00103834	0.000499124	0.000809328	0.000630996
Q9NTI5	PDS5B_HUMAN	PDS5B	34.1	30.5	164.67	222.04	0.000143449	0.00014456	0.000566897	0.00073637	0.000785286	0.000696807	0.00139478	0.00106144	0.00178003	0.000894651	0.00193043	0.00111674
Q13951	PEBB_HUMAN	CBFB	27.5	27.5	21.508	24.324	0	0	0	0	0	0	0.000146134	0.000208108	0.000183233	0.000224363	6.7139e-05	0.00028637
Q8IZL8	PELP1_HUMAN	PELP1	10.4	10.4	119.7	20.52	8.70184e-06	0	5.12434e-05	6.71194e-05	5.99447e-05	6.50758e-05	9.65281e-05	0.000144204	8.98298e-05	6.87387e-05	0.000102989	0.000121856
Q96RR1	PEO1_HUMAN	TWNK	5.1	5.1	77.153	4.2224	0	0	0	0	4.76957e-06	5.4837e-06	0	0	0	0	0	0
O00541	PESC_HUMAN	PES1	50.5	50.5	68.002	165.56	0.00321693	0.0036319	0.00278317	0.00476317	0.0036519	0.00653568	0.000855105	0.00189208	0.000835895	0.00153819	0.000732812	0.00202193
Q96HS1	PGAM5_HUMAN	PGAM5	26	26	32.004	12.342	0	0	0	0	0	0	0.00011916	0.000147682	6.91032e-05	0.000230517	6.88143e-05	0.000201475
Q9H7Z7	PGES2_HUMAN	PTGES2	10.9	10.9	41.916	12.301	0	0	0	0	6.17736e-06	0	1.24611e-05	9.47311e-06	1.36155e-05	0	2.31129e-05	1.09009e-05
P35232	PHB1_HUMAN	PHB1	87.1	87.1	29.804	280.44	0.000229683	0.000279912	0.0017805	0.00129338	0.00150151	0.00152721	0.00847022	0.0126766	0.00843689	0.0101721	0.00919476	0.0135904
Q99623	PHB2_HUMAN	PHB2	63.2	63.2	33.296	186.59	0.000171478	0.000285772	0.00169519	0.0011203	0.0015496	0.00127657	0.00725008	0.0116149	0.00869248	0.0112146	0.00841978	0.012998
O94880	PHF14_HUMAN	PHF14	7.4	7.4	100.05	10.795	9.60844e-06	0	0	1.3483e-05	0	0	0	1.68519e-05	1.63078e-05	1.01545e-05	1.71698e-05	0
O75151	PHF2_HUMAN	PHF2	6.4	6.4	120.77	47.898	0	0	0	0	0	3.1829e-05	0	4.4512e-05	7.39874e-05	0	4.37084e-05	0
Q92576	PHF3_HUMAN	PHF3	2	2	229.48	10.999	8.94112e-06	0	1.46732e-05	2.33386e-05	1.93315e-05	1.93997e-05	1.27173e-05	1.86206e-05	0	0	2.03391e-05	1.53553e-05
Q7RTV0	PHF5A_HUMAN	PHF5A	48.2	48.2	12.405	38.473	0	0	3.46296e-05	4.08765e-05	4.0869e-05	4.32652e-05	0.000109927	0.00014886	0.000177365	0.000144953	0.000145975	0.000120409
Q8IWS0	PHF6_HUMAN	PHF6	62.5	62.5	41.29	166.88	0.00119999	0.000965113	0.00155308	0.00126459	0.0013204	0.00120554	0.000317943	0.000303216	0.000300872	0.000230244	0.00027969	0.00029504
Q8WWQ0	PHIP_HUMAN	PHIP	2.1	2.1	206.69	5.9304	0	0	0	0	0	0	7.42273e-06	1.30811e-05	1.58874e-05	1.28743e-06	1.4322e-05	7.20926e-06
P48426	PI42A_HUMAN	PIP4K2A	47.8	39.2	46.224	323.31	0.0064867	0.00508639	0.00550331	0.00209879	0.00533323	0.00225315	0.00078684	0.000326591	0.000816828	0.000376782	0.0008135	0.000409992
P78356	PI42B_HUMAN	PIP4K2B	26.4	15.9	47.377	114.38	0.000791022	0.00077929	0.000595256	0.000329062	0.000542349	0.000300052	0.000120739	3.4889e-05	0.000131926	4.35157e-05	8.43917e-05	4.10219e-05
Q8TBX8	PI42C_HUMAN	PIP4K2C	34.9	34.9	47.299	145.58	0.000938777	0.000856336	0.000979494	0.000290659	0.000679366	0.000464747	6.94618e-05	1.33496e-05	2.12746e-05	1.18045e-05	2.03416e-05	1.72296e-05
O75925	PIAS1_HUMAN	PIAS1	5.5	5.5	71.835	1.9565	0	0	0	0	0	0	0	0	3.5672e-06	0	0	0
O75928	PIAS2_HUMAN	PIAS2	4	1.9	68.24	3.2325	0	0	0	0	0	0	0	0	0	0	0	2.56461e-06
Q13492	PICAL_HUMAN	PICALM	4.9	4.9	70.754	28.753	0	0	1.49371e-05	4.19512e-06	1.25917e-05	6.25578e-06	0	0	0	0	0	0
Q96S52	PIGS_HUMAN	PIGS	16.6	16.6	61.655	88.293	0	0	2.57381e-05	1.53445e-05	4.48003e-05	1.47429e-05	4.55164e-05	4.58116e-05	6.2764e-05	4.77411e-05	5.47462e-05	4.75357e-05
Q9H307	PININ_HUMAN	PNN	35.4	35.4	81.627	57.637	5.23047e-05	6.74119e-05	4.51777e-05	8.14033e-05	4.01906e-05	7.01001e-05	0.00098567	0.0007333	0.000903153	0.000794515	0.000965383	0.000693467
Q96BK5	PINX1_HUMAN	PINX1	51.5	51.5	37.034	64.372	9.8218e-05	0.000105207	0.000152293	0.000104242	0.000131072	9.27691e-05	0.000463878	0.000593652	0.000453991	0.000710649	0.000211952	0.000640065
P12273	PIP_HUMAN	PIP	36.3	36.3	16.572	61.57	1.1752e-05	0	1.77143e-05	3.67651e-05	1.93907e-05	1.3641e-05	1.0119e-05	0	0	0	1.20279e-05	3.68211e-05
Q9NWT1	PK1IP_HUMAN	PAK1IP1	32.9	32.9	43.963	30.007	9.56657e-05	4.79948e-05	0	0	0	0	0	0	0	0	0	2.93719e-05
Q9ULU4	PKCB1_HUMAN	ZMYND8	2	2	131.69	2.5003	0	0	0	0	0	0	0	1.18801e-05	0	1.28338e-05	1.28496e-05	1.02587e-05
Q9HB19	PKHA2_HUMAN	PLEKHA2	10.8	10.8	47.254	13.607	1.30754e-05	1.77259e-05	1.92408e-05	0	0	1.41674e-05	0	0	0	0	0	0
Q96S99	PKHF1_HUMAN	PLEKHF1	11.5	11.5	31.194	4.5635	0	0	0.000136268	8.82451e-05	0.000109999	6.80809e-05	5.39209e-05	3.47507e-05	0	0	6.29235e-05	0
Q9H8W4	PKHF2_HUMAN	PLEKHF2	65.5	65.5	27.797	67.748	0.000669055	0.000660777	0.00109833	0.000767921	0.000805135	0.000556695	9.53771e-05	2.7736e-05	8.59127e-05	0	8.29283e-05	3.94086e-05
P14923	PLAK_HUMAN	JUP	24.3	24.3	81.744	25.507	4.90804e-05	0	6.68346e-05	7.47859e-05	6.63754e-05	3.80838e-05	0	0	0	0	0	0
P08567	PLEK_HUMAN	PLEK	35.1	35.1	40.124	94.498	4.59272e-05	3.4819e-05	0.000146686	0.000121982	0.000110591	4.06615e-05	0.000167563	5.51887e-05	0.000181506	2.36399e-05	0.000191053	6.35052e-05
P41247	PLPL4_HUMAN	PNPLA4	17.4	17.4	27.98	5.4265	0	0	1.38302e-05	6.71485e-06	7.83795e-06	0	0	0	0	0	0	0
O43660	PLRG1_HUMAN	PLRG1	32.3	32.3	57.193	63.283	0.000221414	0.000117948	6.5693e-05	0	2.13983e-05	3.36046e-05	0	0	0	0	0	0
Q9HBL7	PLRKT_HUMAN	PLGRKT	12.2	12.2	17.201	2.213	0	0	2.39852e-05	0	0	0	0	0	0	0	0	0
P13796	PLSL_HUMAN	LCP1	12.9	12.9	70.288	60.653	0	0	0	0	0	0	1.51737e-05	0	2.89237e-05	0	1.4928e-05	9.35493e-06
Q8NAT1	PMGT2_HUMAN	POMGNT2	6	6	66.615	7.1683	0	0	9.80227e-06	4.98569e-06	1.74858e-05	5.55044e-06	0	0	0	0	0	0
P54277	PMS1_HUMAN	PMS1	4.3	4.3	105.83	7.68	0	0	1.13691e-05	0	0	0	2.84559e-05	2.04233e-05	0	0	0	0
P54278	PMS2_HUMAN	PMS2	3.8	3.8	95.796	10.094	0	0	7.96368e-06	0	1.2884e-05	9.25995e-06	8.27137e-06	8.1718e-06	9.33616e-06	0	1.019e-05	5.92348e-06
Q9NRX1	PNO1_HUMAN	PNO1	36.9	36.9	27.924	38.204	0	0	0	3.6464e-05	0	2.56848e-05	0.000136238	7.18242e-05	0.000139082	0.000108439	0.0001564	0.000135403
Q8TEM1	PO210_HUMAN	NUP210	6.4	6.4	205.11	49.867	9.90156e-06	0	1.23971e-05	9.89086e-06	1.79677e-05	7.66056e-06	3.15288e-05	2.25953e-05	6.66286e-05	0	7.87101e-05	4.09695e-05
P14859	PO2F1_HUMAN	POU2F1	10.1	5.2	76.471	23.43	9.31931e-06	0	7.47806e-05	5.84612e-05	9.12359e-05	5.93527e-05	1.57141e-05	1.30913e-05	1.7694e-05	1.49963e-05	0	0
P09086	PO2F2_HUMAN	POU2F2	10.4	2.9	51.208	-2	0	0	0	0	0	0	0	0	0	0	0	0
Q7Z3K3	POGZ_HUMAN	POGZ	7.9	7.9	155.34	41.209	2.63627e-05	4.01226e-05	3.58574e-05	3.19711e-05	5.79865e-05	4.04153e-05	0.00011771	6.77758e-05	0.000120437	7.15959e-05	0.000162358	5.31403e-05
Q99575	POP1_HUMAN	POP1	38.2	38.2	114.71	79.496	0.000352075	0.000575222	0.00013985	0.000640826	0.000212897	0.000991755	0.000120377	0.000114291	0.000102871	0.000216465	9.6921e-05	0.000162919
Q6S8J3	POTEE_HUMAN	POTEE	9.6	1.7	121.36	-2	0	0	0	0	0	0	0	0	0	0	0	3.06753e-06
P62136	PP1A_HUMAN	PPP1CA	51.8	12.7	37.512	13.737	5.48896e-05	7.38484e-05	0.000118162	0.000148932	4.37278e-05	0.00012929	0.00017526	0.000141496	0.000115685	0.000189901	0.000171723	0
P62140	PP1B_HUMAN	PPP1CB	52.6	19.9	37.186	182.5	0.000549528	0.000924247	0.00106278	0.00127342	0.000883277	0.00146439	0.000493952	0.000731669	0.000606272	0.000633	0.000606702	0.000900651
P36873	PP1G_HUMAN	PPP1CC	47.4	7.4	36.983	57.832	0.000146466	0.000250903	0.00023484	0.000412562	0.000188693	0.000374074	0.00011486	0.000163726	0.000112234	0.000267911	0.000130333	0.000237468
Q96QC0	PP1RA_HUMAN	PPP1R10	23.6	23.6	99.057	93.544	9.91884e-05	7.69795e-05	0.000167	0.000148041	0.000118738	7.47381e-05	1.28342e-05	1.06413e-05	1.07145e-05	0	1.53478e-05	1.12241e-05
P62937	PPIA_HUMAN	PPIA	33.9	33.9	18.012	10.699	2.56535e-05	3.12491e-05	2.65709e-05	3.01821e-05	4.36706e-05	3.14301e-05	5.95975e-05	3.06615e-05	6.56916e-05	3.47057e-05	8.28976e-05	3.94143e-05
P23284	PPIB_HUMAN	PPIB	50	50	23.742	77.912	5.07182e-05	0.000105682	0.000112152	0.000217438	9.61507e-05	8.3013e-05	0.000205427	0.000484153	0.000192128	0.000660145	0.000150275	0.000231201
Q13427	PPIG_HUMAN	PPIG	19.1	19.1	88.616	112.58	0.000304139	0.000302034	0.000144688	0.000238613	0.000150496	0.000286891	0.000209755	0.000211416	0.000161739	0.000217108	0.000186626	0.000146842
O43447	PPIH_HUMAN	PPIH	19.2	19.2	19.208	4.6221	0	0	0	0	0	7.46641e-06	0	0	0	0	5.60119e-05	0
Q9Y3C6	PPIL1_HUMAN	PPIL1	24.7	24.7	18.237	8.989	0	0	0	1.56359e-05	0	0	7.62042e-05	7.16078e-05	6.96024e-05	6.89245e-05	9.17205e-05	5.39094e-05
O60828	PQBP1_HUMAN	PQBP1	12.8	12.8	30.472	5.1661	0	0	0	0	0	0	0	0	0	0	0	0
Q8NAV1	PR38A_HUMAN	PRPF38A	36.9	36.9	37.476	29.687	0.000156935	0.000171784	0.000706683	0.000847606	0.000431906	0.000715161	0.000306948	0.000397475	0.000366591	0.000281118	0.000394099	0.000166793
Q5VTL8	PR38B_HUMAN	PRPF38B	40.1	40.1	64.467	120.68	0.000778792	0.000792692	0.000894446	0.00102388	0.000921542	0.00117708	0.000366569	0.000347224	0.000323691	0.000231222	0.000329769	7.30998e-05
O75400	PR40A_HUMAN	PRPF40A	27.4	27.4	108.8	323.31	0.00944892	0.00868055	0.00404772	0.00370229	0.00338765	0.00361065	0.00207065	0.00171102	0.00179505	0.00188351	0.00217094	0.00144529
O75915	PRAF3_HUMAN	ARL6IP5	28.2	28.2	21.614	158.52	5.56414e-06	6.33973e-05	0.000141152	4.20739e-05	4.72108e-05	7.27421e-05	0	1.36601e-05	1.88137e-05	0	1.70766e-05	2.44805e-05
O43663	PRC1_HUMAN	PRC1	17.6	17.6	71.606	29.772	0	0	0	0	0	0	0	0	0	0	0	0
Q13029	PRDM2_HUMAN	PRDM2	2	2	188.91	3.6794	0	0	0	0	0	0	0	0	0	0	0	0
Q06830	PRDX1_HUMAN	PRDX1	49.2	49.2	22.11	26.373	0.000861809	0.000788425	6.33547e-05	7.3177e-05	0.000188792	5.80902e-05	3.55164e-05	1.33621e-05	2.83219e-05	1.96487e-05	3.61322e-05	1.77913e-05
P32119	PRDX2_HUMAN	PRDX2	26.3	26.3	21.892	4.82	1.19993e-05	5.76033e-06	5.54417e-06	4.7078e-06	3.52284e-06	0	0	0	0	0	0	0
Q9HCU5	PREB_HUMAN	PREB	21.1	21.1	45.468	15.513	0	0	2.634e-05	0	4.2927e-05	0	1.99532e-05	1.65618e-05	4.03935e-05	0	3.36225e-05	2.97068e-05
Q7Z3G6	PRIC2_HUMAN	PRICKLE2	1.8	1.8	95.614	1.7537	0	0	0	0	0	0	0	0	0	0	0	0
P78527	PRKDC_HUMAN	PRKDC	28.8	25.4	469.08	323.31	1.46207e-05	1.98738e-05	0.000353232	0.000243629	0.000379598	0.000287453	0.00240414	0.00260534	0.00216124	0.00126084	0.00227505	0.00111358
Q92620	PRP16_HUMAN	DHX38	2.3	2.3	140.5	5.1521	0	0	0	0	0	0	0	0	3.35539e-06	0	0	0
O60508	PRP17_HUMAN	CDC40	12.8	12.8	65.521	16.739	0	0	0	0	0	0	0	0	0	0	0	0
Q9UMS4	PRP19_HUMAN	PRPF19	50	50	55.18	125.97	0.00147836	0.00146819	0.00109329	0.000828285	0.00104143	0.0011612	0.000642402	0.000346193	0.00104176	0.0001958	0.00090368	0.000647778
Q8WWY3	PRP31_HUMAN	PRPF31	16.6	16.6	55.455	33.901	0	0	6.90923e-06	5.7995e-06	8.28411e-06	4.83199e-06	1.14439e-05	1.44328e-05	2.66279e-05	0	1.5483e-05	1.03253e-05
O43172	PRP4_HUMAN	PRPF4	34.9	34.9	58.449	45.987	0.000396681	0.000347006	0.000153961	0.000197393	0.000147731	0.000119519	0.000261586	0.000231517	0.000312907	0.000244957	0.000308372	0.000257931
Q13523	PRP4B_HUMAN	PRP4K	28.3	28.3	116.99	272.6	0.000807439	0.00102136	0.000417746	0.000606282	0.000580319	0.000663428	0.000336741	0.000428226	0.000350452	0.00011477	0.00035276	0.000300418
O94906	PRP6_HUMAN	PRPF6	55.6	55.6	106.92	268.3	0.00583306	0.00695814	0.0029263	0.00339385	0.00369298	0.00403992	0.00204375	0.00174887	0.00152694	0.00217521	0.00144942	0.00217164
Q6P2Q9	PRP8_HUMAN	PRPF8	23.9	23.9	273.6	249.27	0.000306159	0.000299168	7.5399e-05	0.000193914	0.000134202	0.000114496	0.000334132	0.000184348	0.0002904	4.91649e-05	0.00035572	0.000111866
O43395	PRPF3_HUMAN	PRPF3	36	36	77.528	101.92	0.00624815	0.00394056	0.000720272	0.00039544	0.000826663	0.00107947	0.000225862	0.000143569	0.000387384	6.92485e-05	0.000331032	0.000295997
P60891	PRPS1_HUMAN	PRPS1	15.7	15.7	34.834	5.2732	6.87134e-05	6.78987e-05	3.2611e-05	1.90303e-05	2.72898e-05	1.88875e-05	2.87507e-05	0	3.63851e-05	0	5.24101e-05	2.18634e-05
P17980	PRS6A_HUMAN	PSMC3	7.1	7.1	49.203	3.7334	0	0	0	1.42062e-06	0	0	0	0	0	0	0	0
Q8NDX1	PSD4_HUMAN	PSD4	9	9	116.25	23.857	0	0	0	0	0	0	5.06141e-05	4.35647e-05	5.88407e-05	3.18838e-05	4.85671e-05	2.75113e-05
O75475	PSIP1_HUMAN	PSIP1	46.4	46.4	60.103	323.31	0.000149657	0.000200565	0.000817726	0.000443186	0.000685953	0.000363376	0.00127722	0.00105857	0.00123129	0.000894387	0.000890054	0.00104529
Q99460	PSMD1_HUMAN	PSMD1	5.2	5.2	105.84	8.4413	0	0	0	0	0	2.27501e-06	0	0	5.83377e-06	0	0	0
O43242	PSMD3_HUMAN	PSMD3	10.3	10.3	60.977	8.2434	1.38663e-05	1.27077e-05	2.0672e-05	0	1.24811e-05	0	1.42613e-05	0	1.50167e-05	3.9904e-06	1.71187e-05	1.31803e-05
P61289	PSME3_HUMAN	PSME3	9.8	9.8	29.506	2.0669	0	0	0	0	0	0	0	0	0	0	0	0
Q8WXF1	PSPC1_HUMAN	PSPC1	48.8	48.8	58.743	175.69	0	0	0.000148005	0.000194621	0.000155592	0.0002845	0.000805883	0.000603113	0.000753661	0.00037031	0.000712563	0.000779706
P26599	PTBP1_HUMAN	PTBP1	61.2	59.7	57.221	245.24	8.0591e-05	0.000100135	0.000996811	0.000651961	0.000986343	0.000799963	0.00424119	0.00350567	0.00658154	0.00226608	0.00666516	0.00363232
Q9UKA9	PTBP2_HUMAN	PTBP2	17.3	17.3	57.49	10.374	0	0	0	0	0	0	0	0	0	0	0	0
O95758	PTBP3_HUMAN	PTBP3	8.9	5.6	59.689	6.3328	0	0	0	0	0	0	3.96947e-05	4.34911e-05	7.65572e-05	2.92608e-05	5.81669e-05	0
Q9Y3E5	PTH2_HUMAN	PTRH2	47.5	47.5	19.193	65.089	0	0	0.00032338	0.000269908	0.000286061	0.000221514	0.000187811	0.000143297	0.000224043	0.000140947	0.00026064	0.000210704
P29350	PTN6_HUMAN	PTPN6	54.8	54.8	67.56	200.22	0.000300058	0.00024568	0.000729544	0.000328073	0.000716398	0.000325089	0.000245034	0.000193004	0.000249715	0.000141827	0.000299964	0.000258968
Q8WUK0	PTPM1_HUMAN	PTPMT1	12.4	12.4	22.843	3.4388	0	0	0	0	0	2.65387e-06	1.06177e-05	6.79095e-06	7.45554e-06	5.03024e-06	8.21997e-06	9.68853e-06
Q9UHX1	PUF60_HUMAN	PUF60	36.5	36.5	59.875	120.02	0.000217446	0.000125046	0.000146466	0.000261546	0.000111895	0.000232213	0.00024418	0.000334409	0.000250015	0.000310746	0.000291925	0.000344489
Q8TB72	PUM2_HUMAN	PUM2	3.6	3.6	114.21	5.7039	0	0	0	0	0	0	3.71072e-06	6.33207e-06	9.06706e-06	0	6.53961e-06	5.78493e-06
Q15397	PUM3_HUMAN	PUM3	35.5	35.5	73.584	81.355	0	0	2.6384e-05	4.26902e-05	4.11751e-05	3.92116e-05	0.000161118	0.000266505	0.000293753	0.00017606	0.000213802	0.000255948
P22234	PUR6_HUMAN	PAICS	16.9	16.9	47.079	14.521	4.36807e-05	4.97966e-05	1.87973e-05	0	3.89552e-05	0	1.19125e-05	0	1.17222e-05	0	1.2367e-05	0
Q00577	PURA_HUMAN	PURA	19.6	19.6	34.883	10.751	0	0	0	0	1.02563e-05	0	0	0	2.47676e-05	2.15822e-05	3.9942e-05	2.07297e-05
Q13610	PWP1_HUMAN	PWP1	23.2	23.2	55.827	14.793	1.91777e-05	1.46411e-05	2.51205e-05	6.53303e-05	2.67911e-05	6.97994e-05	2.96011e-05	0.000146096	4.43982e-05	3.29016e-05	2.98917e-05	0.000117617
Q15269	PWP2_HUMAN	PWP2	12.3	12.3	102.45	30.051	6.31049e-05	4.00775e-06	3.51436e-06	0	1.08606e-05	2.55037e-06	7.8202e-05	6.3281e-05	5.91622e-05	3.3031e-05	6.22408e-05	7.50105e-05
O96011	PX11B_HUMAN	PEX11B	15.4	15.4	28.431	2.6237	0	0	1.9796e-05	0	0	0	2.39279e-05	2.14419e-05	5.12103e-05	2.18569e-05	1.89994e-05	2.54023e-05
Q7Z7A4	PXK_HUMAN	PXK	43.4	43.4	64.949	193.36	0.000380011	0.000282052	0.000541645	0.00035626	0.000649425	0.000307199	0.000407427	0.000218906	0.0010638	0.000109373	0.000734126	0.000308747
Q9BRX8	PXL2A_HUMAN	PRXL2A	16.6	16.6	25.764	5.062	0	0	0	0	0	0	0	0	0	0	0	0
P31930	QCR1_HUMAN	UQCRC1	17.1	17.1	52.645	18.431	4.43035e-05	0	0	0	0	0	0	0.000111739	0	0.000156135	6.26134e-05	0.000148175
P22695	QCR2_HUMAN	UQCRC2	29.8	29.8	48.442	28.42	3.97113e-05	3.80059e-05	0.000130743	4.82401e-05	9.32504e-05	5.92671e-05	0.000214001	0.00016478	0.000176214	0.000216183	0.000187953	0.000213347
P07919	QCR6_HUMAN	UQCRH	48.4	48.4	10.739	31.378	1.19082e-05	7.42871e-06	8.24827e-05	3.30413e-05	7.7947e-05	4.57528e-05	7.20271e-05	6.04824e-05	8.29689e-05	1.42047e-05	0.000100885	5.1478e-05
Q9UDW1	QCR9_HUMAN	UQCR10	38.1	38.1	7.3084	2.1096	0	0	6.48344e-05	3.25733e-05	8.52289e-05	2.88104e-05	3.96642e-05	0	4.25479e-05	5.17464e-05	4.75795e-05	3.33209e-05
Q96PU8	QKI_HUMAN	QKI	8.2	8.2	37.67	5.7987	0	0	0	0	0	0	0	0	0	0	0	0
Q9NXS2	QPCTL_HUMAN	QPCTL	11.8	11.8	42.924	18.48	0	0	7.85867e-06	9.79637e-06	2.18338e-05	9.68735e-06	1.96713e-05	3.08632e-05	4.65638e-05	0	3.82693e-05	3.01421e-05
Q2TAL8	QRIC1_HUMAN	QRICH1	8.9	8.9	86.435	7.4322	0	0	9.09637e-06	0	1.05328e-05	5.21307e-06	1.90911e-05	1.62366e-05	2.04576e-05	0	2.44934e-05	9.50396e-06
Q96B01	R51A1_HUMAN	RAD51AP1	7.7	7.7	38.457	2.0252	0	0	0	0	0	0	0	0	0	0	0	0
P61106	RAB14_HUMAN	RAB14	47.9	47.9	23.897	62.786	0	0	3.457e-05	0	0	0	6.75879e-05	5.2892e-05	6.11026e-05	0	7.38222e-05	8.59941e-05
Q9H0U4	RAB1B_HUMAN	RAB1B	16.4	16.4	22.171	4.2885	0	0	0	0	0	0	5.00771e-06	0	0	0	1.14058e-05	0
P15153	RAC2_HUMAN	RAC2	36.5	15.1	21.429	11.68	2.85974e-05	2.85507e-05	6.58753e-05	4.59151e-05	6.03466e-05	4.74035e-05	0.000488068	0.000314399	0.000422163	0.000409386	0.000525083	0.000305363
P63244	RACK1_HUMAN	RACK1	76.3	76.3	35.076	116.35	0.000327994	0.000342913	0.00106315	0.000762411	0.000801442	0.000686957	0.00122915	0.00119152	0.00142961	0.00135743	0.00179723	0.00129695
O60216	RAD21_HUMAN	RAD21	49.6	36.9	71.689	136.48	0.000218682	0.000158388	0.0005684	0.000460016	0.000554199	0.000436247	0.00080545	0.000576429	0.000701867	0.000458983	0.000799465	0.000493929
Q92878	RAD50_HUMAN	RAD50	4.2	4.2	153.89	4.3491	0	0	0	0	0	1.54398e-05	3.10059e-05	2.50495e-05	3.17899e-05	0	3.6742e-05	2.3291e-05
P78406	RAE1L_HUMAN	RAE1	30.2	30.2	40.968	37.457	0	0	4.21879e-05	3.78097e-05	4.30919e-05	0	0.000125207	0.000114699	0.00014226	0.000116549	9.95787e-05	0.000109126
P11233	RALA_HUMAN	RALA	20.4	20.4	23.567	6.496	0	0	0	0	0	3.53052e-05	0	5.42619e-05	0	9.29958e-05	8.89186e-05	0
Q9UKM9	RALY_HUMAN	RALY	41.8	41.8	32.463	32.92	0	0	9.28732e-05	8.81391e-05	8.04088e-05	9.62311e-05	0.000732167	0.000570775	0.000658817	0.000639525	0.000779548	0.000608254
P62826	RAN_HUMAN	RAN	39.4	39.4	24.423	38.642	0.000411642	0.00043535	0.000335722	0.00076974	0.00027909	0.000650508	0.000665399	0.000827525	0.000915188	0.000861721	0.000889263	0.000756178
P62834	RAP1A_HUMAN	RAP1A	61.4	29.3	20.987	110.69	1.1098e-05	9.50269e-06	1.30871e-05	0.000117885	2.482e-05	2.7191e-05	0.000429781	0.000403276	0.000697388	0.000268571	0.000670548	0.000667558
P61224	RAP1B_HUMAN	RAP1B	46.2	14.1	20.825	3.2747	0	0	0	0	0	0	0	0	0	0	3.53615e-06	0
P01116	RASK_HUMAN	KRAS	14.3	14.3	21.656	21.041	0	1.0308e-05	9.96536e-06	0	0	1.35946e-05	0	0	0	1.64015e-05	1.51079e-05	1.55262e-05
Q8IY67	RAVR1_HUMAN	RAVER1	13	13	63.876	13.042	0	0	2.17651e-05	0	0	1.5289e-05	7.85623e-05	8.73017e-05	0.000122787	2.53542e-05	9.99449e-05	9.61972e-05
Q8NDT2	RB15B_HUMAN	RBM15B	3.5	3.5	97.204	4.1595	0	0	2.45726e-05	1.47184e-05	0	0	0	0	0	0	0	0
Q09028	RBBP4_HUMAN	RBBP4	42.4	33.9	47.655	70.066	0.000128507	0.000156062	0.000589089	0.000583588	0.000597719	0.000626764	0.00128284	0.00101026	0.00113874	0.00128893	0.00101061	0.00115988
Q15291	RBBP5_HUMAN	RBBP5	9.9	9.9	59.152	5.4474	0	0	0	5.85698e-06	0	0	2.62826e-05	2.21342e-05	2.3559e-05	0	3.16959e-05	0
Q7Z6E9	RBBP6_HUMAN	RBBP6	1.6	1.6	201.56	4.6054	0	0	0	0	0	0	0	0	0	0	0	0
Q16576	RBBP7_HUMAN	RBBP7	24.2	15.8	47.82	6.9925	0	0	7.20006e-05	4.95426e-05	7.11598e-05	7.46141e-05	0.000105422	4.71339e-05	9.75965e-05	5.10121e-05	6.35818e-05	6.25185e-05
P98175	RBM10_HUMAN	RBM10	9.9	9.9	103.53	9.7123	0	0	0	0	0	0	5.80032e-05	4.66059e-05	2.98732e-05	0	5.1175e-05	3.87705e-05
Q96PK6	RBM14_HUMAN	RBM14	31.8	31.8	69.491	134.24	0	2.69551e-05	0.000128635	0.000172421	0.00015654	0.000353017	0.00118786	0.00137609	0.00113122	0.00157878	0.000920356	0.00126003
Q96T37	RBM15_HUMAN	RBM15	14.6	14.6	107.19	31.182	0	0	3.06484e-05	2.46693e-05	2.79415e-05	3.0636e-05	0.000249269	8.1684e-05	0.000214009	7.27889e-05	0.00021703	7.70967e-05
Q9NW64	RBM22_HUMAN	RBM22	30.5	30.5	46.895	95.298	0	0	6.99665e-05	6.56915e-05	9.91359e-05	6.98654e-05	0.000177927	0.000299058	0.000326481	0.000132476	0.000244615	0.000310536
Q86U06	RBM23_HUMAN	RBM23	8.4	2.5	48.73	3.3148	0	0	0	0	0	0	0	0	0	0	0	2.04198e-06
P49756	RBM25_HUMAN	RBM25	36.9	36.9	100.18	240.64	0.00729939	0.00799603	0.00221756	0.00257943	0.00297507	0.00318664	0.00140741	0.00117883	0.00130875	0.00110913	0.00113549	0.00101764
Q9NW13	RBM28_HUMAN	RBM28	17	17	85.737	66.308	0	0	4.0786e-06	1.26027e-05	0	1.66238e-05	2.03649e-05	0.000258438	2.74399e-05	0.000107735	3.01405e-05	0.000114666
P98179	RBM3_HUMAN	RBM3	21	21	17.17	3.2866	0	0	0	8.95749e-06	0	0	5.65633e-05	6.30861e-05	6.00104e-05	6.07229e-05	8.19905e-05	9.46351e-05
Q14498	RBM39_HUMAN	RBM39	50.4	45.5	59.379	232.3	0.000331231	0.000359632	0.000609989	0.00100366	0.000799635	0.00133162	0.00138133	0.00120024	0.00153307	0.000857293	0.00134658	0.00101035
Q9BWF3	RBM4_HUMAN	RBM4	51.6	51.6	40.313	94.549	0	0	2.65206e-05	3.71422e-05	3.43603e-05	6.33947e-05	0.000719241	0.000730547	0.000714615	0.000828026	0.000599136	0.000771081
Q9BTD8	RBM42_HUMAN	RBM42	9	9	50.413	19.124	0	0	0	0	0	0	4.76242e-05	3.94869e-05	5.36049e-05	2.40273e-05	6.78344e-05	0
Q8IUH3	RBM45_HUMAN	RBM45	6.9	6.9	53.502	3.4553	0	0	0	0	0	0	0	0	0	0	0	1.49565e-05
P78332	RBM6_HUMAN	RBM6	4.5	4.5	128.64	8.182	0	0	0	0	0	0	1.2281e-05	1.29576e-05	0	0	1.28228e-05	0
Q9Y5S9	RBM8A_HUMAN	RBM8A	57.5	57.5	19.889	64.309	1.99221e-05	0	2.19484e-05	0	1.73071e-05	3.59628e-05	0.000482489	0.000286538	0.000404073	0.000314286	0.000419515	0.000257646
P38159	RBMX_HUMAN	RBMX	59.3	59.3	42.331	178.38	0	8.59221e-06	0.000204319	0.000178832	2.92915e-05	0.000200216	0.00262615	0.00215382	0.00385707	0.00266802	0.0034439	0.00247984
Q9Y388	RBMX2_HUMAN	RBMX2	13	13	37.335	6.8538	5.6203e-05	5.28219e-05	9.90397e-06	1.31881e-05	1.39663e-05	1.82924e-05	0	0	0	0	0	0
P49792	RBP2_HUMAN	RANBP2	7.4	6.5	358.2	145.65	1.51544e-05	1.50894e-05	3.23645e-05	3.50158e-05	3.89918e-05	3.56577e-05	8.0986e-05	0.000102107	0.000107023	8.92714e-05	0.000110761	8.81657e-05
Q92804	RBP56_HUMAN	TAF15	14.4	14.4	61.829	12.74	0	0	0	0	0	0	9.48367e-05	0	7.30091e-05	0	6.6644e-05	0
P18754	RCC1_HUMAN	RCC1	60.3	60.3	44.969	140.59	1.24971e-05	2.17981e-05	1.39841e-05	0	1.8101e-05	1.89446e-05	0.000429769	0.000548545	0.000725212	0.000661369	0.000658427	0.000847624
Q9P258	RCC2_HUMAN	RCC2	62.8	62.8	56.084	323.31	0.000204731	8.18294e-05	4.09042e-05	5.94432e-06	3.39861e-05	1.45359e-05	2.06375e-06	5.26337e-06	2.62614e-05	5.44882e-06	2.84206e-05	8.06083e-06
Q9Y2P8	RCL1_HUMAN	RCL1	45.8	45.8	40.842	191.95	8.90722e-05	0.000233282	0.00027687	0.000353337	0.000257779	0.000444947	0.000121921	0.00016972	0.000117252	0.000224961	0.00011493	0.00024198
Q9UKL0	RCOR1_HUMAN	RCOR1	14.8	14.8	53.327	27.871	0	0	3.1615e-05	3.56304e-05	3.45272e-05	2.09665e-05	4.6899e-05	2.39618e-05	4.21901e-05	0	3.28059e-05	2.4795e-05
P46063	RECQ1_HUMAN	RECQL	22.5	22.5	73.457	67.468	0	2.80549e-05	6.15001e-05	0	4.19296e-05	5.1035e-05	5.48028e-05	6.32187e-05	0.000211219	0	5.79959e-05	0.000108424
Q13123	RED_HUMAN	IK	28.7	28.7	65.601	44.356	3.44571e-05	3.4739e-05	0.0001288	0.000168447	0.000164934	0.000140193	0.000262685	0.000226089	0.000358571	0.000121814	0.000266318	0.000161688
Q04864	REL_HUMAN	REL	36.8	35.4	68.519	191.33	0.000275944	0.000210818	0.000495547	0.000106247	0.000485103	0.000263014	7.38132e-05	3.27248e-05	0.000106377	2.37288e-05	8.09621e-05	1.95174e-05
Q01201	RELB_HUMAN	RELB	13.5	13.5	62.134	17.651	0	0	5.87357e-05	2.08325e-05	2.50709e-05	1.95219e-05	9.45466e-06	8.76133e-06	0	5.40885e-06	1.04217e-05	8.80905e-06
Q9BZI7	REN3B_HUMAN	UPF3B	30	30	57.761	87.61	0.000391184	0.000277508	0.000231459	7.29447e-05	0.000169348	0.000105805	0.000160147	3.14875e-05	0.000263377	0.000121602	0.000183984	8.75402e-05
Q92900	RENT1_HUMAN	UPF1	3.6	3.6	124.34	3.2256	0	9.65414e-06	1.8297e-05	0	1.31704e-05	1.77079e-05	2.52591e-05	0	3.10768e-05	1.88924e-05	3.9387e-05	2.60552e-05
Q9HAU5	RENT2_HUMAN	UPF2	3	3	147.81	5.6411	1.42299e-05	1.47901e-05	1.04253e-05	1.22397e-05	9.78848e-06	0	1.4073e-05	0	1.47615e-05	0	1.4535e-05	1.11881e-05
Q92785	REQU_HUMAN	DPF2	23.5	23.5	44.155	25.125	0	0	2.83522e-05	7.99931e-06	2.24757e-05	2.08692e-05	7.24447e-05	8.14778e-05	0.000103195	5.22932e-05	9.15316e-05	6.91337e-05
Q6NUM9	RETST_HUMAN	RETSAT	4.9	4.9	66.819	3.0462	0	0	6.42462e-06	3.96676e-06	0	4.08721e-06	4.50614e-06	0	6.19646e-06	0	0	5.25193e-06
Q9GZR2	REXO4_HUMAN	REXO4	43.1	43.1	46.671	29.595	0.000327289	0.000338033	0.000254348	0.000288037	0.000282477	0.000269295	9.55315e-05	0.000222237	9.7519e-05	0.000271732	9.28637e-05	0.000150659
Q96IC2	REXO5_HUMAN	REXO5	19.5	19.5	86.885	77.156	5.00794e-06	0	7.46e-05	5.78873e-06	0.000112714	6.26622e-06	0	0	7.1678e-06	0	7.08289e-06	0
P27694	RFA1_HUMAN	RPA1	35.6	35.6	68.137	211.14	7.04947e-06	3.15761e-06	1.52174e-05	1.68253e-06	1.47208e-05	1.88045e-05	9.31675e-06	2.7949e-05	3.18362e-05	4.08541e-06	1.90619e-05	5.63169e-05
P15927	RFA2_HUMAN	RPA2	7.4	7.4	29.247	2.0552	0	0	0	0	0	0	0	0	0	0	0	0
P35251	RFC1_HUMAN	RFC1	22	22	128.25	298.89	1.54854e-05	1.37552e-05	8.06465e-05	5.29582e-05	0.000160589	8.16853e-05	0.00024962	0.000355473	0.000261212	0.000151037	0.000294324	0.000262147
P35250	RFC2_HUMAN	RFC2	48	48	39.157	151.25	9.65032e-06	4.04477e-05	0.000195367	0.000202029	0.000106098	0.000244919	0.000404456	0.000289404	0.000338179	0.000236883	0.000352365	0.000294733
P40938	RFC3_HUMAN	RFC3	49.4	49.4	40.556	114.78	3.29057e-05	2.86715e-05	0.000334879	0.000180739	0.000355671	0.000210361	0.000469247	0.000330444	0.000407989	0.000272049	0.000399547	0.000394587
P35249	RFC4_HUMAN	RFC4	43.5	43.5	39.681	67.864	8.82679e-06	5.42673e-06	6.0232e-05	6.30168e-05	2.98652e-05	7.92566e-05	0.000400994	0.000266086	0.000445033	0.000275721	0.000404077	0.000330623
P40937	RFC5_HUMAN	RFC5	49.4	49.4	38.496	63.579	5.60515e-05	3.92055e-05	0.000216368	0.000238313	0.000214378	0.000208612	0.000372441	0.000323294	0.000412718	0.000150693	0.00043008	0.000357626
Q6WKZ4	RFIP1_HUMAN	RAB11FIP1	31.8	31.8	137.17	164.95	0.000773142	0.00029555	0.00294508	0.000827093	0.00283504	0.000911987	4.02175e-05	7.2776e-06	8.23084e-06	1.27158e-05	2.21228e-05	1.71077e-05
P48382	RFX5_HUMAN	RFX5	38.8	38.8	65.322	56.817	0	2.18396e-05	8.35346e-05	4.88008e-05	0.000195448	5.61807e-05	0.00015596	6.42905e-05	0.000273035	3.97103e-05	8.44683e-05	6.16936e-05
Q9H0H5	RGAP1_HUMAN	RACGAP1	19.6	19.6	71.026	21.101	0	0	0	6.92545e-05	6.57098e-05	5.94027e-05	6.61164e-05	9.94968e-05	7.41939e-05	0	0	0
Q7Z3J3	RGPD4_HUMAN	RGPD4	2.5	0.7	197.29	7.7039	0	0	0	0	0	0	0	0	0	0	0	0
Q53QZ3	RHG15_HUMAN	ARHGAP15	13.9	13.9	54.544	42.784	0	0	0	0	0	0	0	0	3.36114e-05	0	0	3.88583e-05
Q68EM7	RHG17_HUMAN	ARHGAP17	19.9	19.9	95.436	57.685	9.04879e-06	9.98287e-06	0.000111061	6.91247e-05	0.00016839	3.63224e-05	0.000277845	0.000152192	0.00020086	0.000154162	0.000261406	0.000184897
Q14CB8	RHG19_HUMAN	ARHGAP19	9.3	9.3	55.756	6.6689	0	0	0.000293738	0	0.000507204	0.000332102	0.00186911	0.000660932	0.00172298	0.0012928	0.000800218	0
P61586	RHOA_HUMAN	RHOA	23.3	23.3	21.782	7.5776	0	0	3.1659e-06	0	0	0	3.07661e-05	1.15719e-05	5.96051e-05	8.00484e-06	6.60571e-05	0
P84095	RHOG_HUMAN	RHOG	48.7	42.9	21.308	51.428	0	4.36822e-06	0	1.46354e-05	1.80951e-05	1.05957e-05	0.000184735	0.000106303	0.000186736	0.000109417	0.000161184	7.18659e-05
Q5UIP0	RIF1_HUMAN	RIF1	15.4	15.4	274.46	196.16	4.34553e-05	0	0.000137596	0.000181048	0.000238779	0.000140291	0.00043598	0.000324994	0.000376086	0.000165116	0.000420268	0.000336457
Q06587	RING1_HUMAN	RING1	20	12.6	42.429	5.6528	0	0	8.41137e-05	4.29172e-05	9.88199e-05	4.93388e-05	5.25242e-05	5.09103e-05	4.1487e-05	5.64314e-05	0	5.99048e-05
Q99496	RING2_HUMAN	RNF2	29.2	20.2	37.655	18.164	1.56283e-05	1.60197e-05	0.00010834	6.08454e-05	7.00459e-05	3.93508e-05	4.36542e-05	4.78375e-05	3.49076e-05	6.95215e-05	3.78865e-05	3.1327e-05
P27635	RL10_HUMAN	RPL10	46.3	46.3	24.604	99.036	0.00067856	0.000913008	0.000792309	0.00177393	0.000759354	0.00152881	0.000499251	0.00129304	0.000581088	0.00171851	0.000532955	0.0016497
P62906	RL10A_HUMAN	RPL10A	41.9	41.9	24.831	59.404	0.000302205	0.000921061	0.000716918	0.000867748	0.000498306	0.000802086	0.00123932	0.00196517	0.00113725	0.00264741	0.00110858	0.00223807
P62913	RL11_HUMAN	RPL11	37.6	37.6	20.252	57.907	0.000503313	0.000570396	0.000412844	0.000457879	0.000310245	0.000378821	0.000531465	0.000645036	0.000610663	0.000894211	0.000879374	0.000758708
P30050	RL12_HUMAN	RPL12	54.5	54.5	17.818	122.58	0	1.68455e-05	4.7494e-05	5.44443e-05	2.15622e-05	4.52085e-05	0.00106033	0.0017355	0.00108387	0.00126832	0.00147417	0.00161449
P26373	RL13_HUMAN	RPL13	36	36	24.261	55.547	0.00255146	0.00282472	0.00172177	0.00291357	0.00149983	0.00314159	0.00123488	0.00284668	0.00120419	0.00297882	0.00124315	0.00222724
P40429	RL13A_HUMAN	RPL13A	32	32	23.577	19.367	0.000571588	0.000581298	0.000151579	0.000292372	0.00015887	0.00031978	0.00017257	0.000497807	0.000171135	0.000373744	0.000190836	0.000397276
P50914	RL14_HUMAN	RPL14	24.7	24.7	23.432	17.97	0.00116882	0.000887406	0.000638421	0.000760345	0.000675465	0.000866793	0.000600327	0.00103682	0.000890329	0.00132846	0.00065303	0.00148415
P61313	RL15_HUMAN	RPL15	35.3	35.3	24.146	47.209	7.46688e-05	5.71201e-05	6.55299e-05	0.00021599	7.23142e-05	0.000133412	0.000305977	0.000781852	0.000315634	0.000395017	0.000321832	0.000633195
P18621	RL17_HUMAN	RPL17	50	50	21.397	104.26	0.00687466	0.00747498	0.00836931	0.0121338	0.00741322	0.0104342	0.00454181	0.00507993	0.00384756	0.00499335	0.00377997	0.00511202
Q07020	RL18_HUMAN	RPL18	40.4	40.4	21.634	69.468	0.000747752	0.000968298	0.000213885	0.000305415	0.000207495	0.000390064	0.000586407	0.0013106	0.000520235	0.00127748	0.000648029	0.00116467
Q02543	RL18A_HUMAN	RPL18A	38.6	38.6	20.762	45.252	0.000740706	0.00129547	0.000362514	0.000746093	0.000364282	0.000755929	0.000459901	0.000841507	0.000387734	0.000938235	0.000467693	0.00084587
P84098	RL19_HUMAN	RPL19	38.3	38.3	23.466	93.13	0.00602874	0.00598678	0.00304569	0.00465058	0.00248013	0.00455744	0.000907813	0.00205162	0.000705895	0.00269197	0.000799363	0.00218851
O76021	RL1D1_HUMAN	RSL1D1	43.7	43.7	54.972	162.31	0.000137121	0.000173683	0.000176446	0.000456034	0.000446077	0.000513509	0.00144824	0.00199021	0.00197708	0.00217742	0.0016445	0.00226906
P46778	RL21_HUMAN	RPL21	32.5	32.5	18.565	60.872	0.00203847	0.00190613	0.000858363	0.00111395	0.000841041	0.00174572	0.00033019	0.00120387	0.000291276	0.00161717	0.000354189	0.000803451
P35268	RL22_HUMAN	RPL22	60.2	60.2	14.787	161.21	0.00551209	0.00638421	0.00553474	0.00534023	0.00537738	0.00482984	0.00302421	0.00499552	0.0032847	0.00614176	0.00287562	0.00487184
P62829	RL23_HUMAN	RPL23	42.1	42.1	14.865	76.49	0.000283873	0.000295189	0.000478715	0.000584524	0.000442167	0.000421302	0.00020262	0.000580418	0.00022039	0.000660559	0.000191627	0.000523838
P62750	RL23A_HUMAN	RPL23A	55.1	55.1	17.695	105.43	0.0259825	0.0257754	0.019238	0.0220803	0.0189088	0.0188402	0.00838471	0.00995942	0.00783962	0.0117455	0.00936203	0.00928782
P83731	RL24_HUMAN	RPL24	31.8	31.8	17.779	32.013	0.00126626	0.00149091	0.0010046	0.00158169	0.000874221	0.00143423	0.000874405	0.00145155	0.000785138	0.00203355	0.000896433	0.0014249
P61254	RL26_HUMAN	RPL26	51	12.4	17.258	38.058	0.0158916	0.0120346	0.00849988	0.00284151	0.00951721	0.0132065	0.00657667	0.00717392	0.00117561	0.0107621	0.00288417	0.00414845
Q9UNX3	RL26L_HUMAN	RPL26L1	51	12.4	17.256	5.6669	0.000783179	0.000776165	0.000384522	0.000593549	0.000371194	0.000435908	0.000155281	0.000195633	0.000159487	0.000244825	0.000212041	0.000226587
P61353	RL27_HUMAN	RPL27	44.9	44.9	15.798	20.12	0.00521366	0.00600066	0.00292034	0.00384799	0.00320673	0.00408382	0.00136636	0.0017049	0.00150104	0.00216254	0.00159104	0.00218395
P46776	RL27A_HUMAN	RPL27A	35.1	35.1	16.561	46.798	0.00694578	0.00722978	0.00405258	0.0059482	0.00387676	0.00664543	0.00134998	0.00303737	0.00125395	0.00390042	0.00161286	0.00306411
P46779	RL28_HUMAN	RPL28	29.2	29.2	15.747	20.632	0.000513616	0.000540858	0.000194277	0.000409666	0.000161695	0.000370728	0.000163633	0.000484709	0.00017704	0.000485389	0.000199691	0.000366388
P47914	RL29_HUMAN	RPL29	15.1	15.1	17.752	10.633	0.00416395	0.0048814	0.00319733	0.00659767	0.00354308	0.00544087	0.00275646	0.00343655	0.0021521	0.00427409	0.00165599	0.00225926
P39023	RL3_HUMAN	RPL3	31.5	31.5	46.108	63.049	0.00138617	0.00133502	0.000354304	0.000632429	0.000351563	0.000950711	0.00037285	0.000571682	0.000404886	0.000595413	0.000358463	0.000684865
P62888	RL30_HUMAN	RPL30	51.3	51.3	12.784	55.69	0.00012404	0.00017768	0.000127994	0.000157003	0.000119883	0.000156325	0.000842027	0.00106637	0.0010334	0.00147295	0.00106046	0.00120135
P62899	RL31_HUMAN	RPL31	33.6	33.6	14.463	44.54	0.00165017	0.00142138	0.00122973	0.00102803	0.0013042	0.000899852	0.000922493	0.00100517	0.00102762	0.00100304	0.00140068	0.00079053
P62910	RL32_HUMAN	RPL32	48.9	48.9	15.86	93.558	0.0113047	0.00953214	0.00645055	0.00928156	0.00584121	0.00712636	0.00217557	0.003592	0.00140909	0.00317341	0.00170205	0.00322135
P49207	RL34_HUMAN	RPL34	14.5	14.5	13.293	3.7593	0	6.88242e-05	0	6.8436e-05	4.4666e-05	0	7.29102e-05	0.000206159	0	0.000131675	8.8384e-05	0.000151457
P42766	RL35_HUMAN	RPL35	32.5	32.5	14.551	85.793	0.0108627	0.00839749	0.00599196	0.00894513	0.00641604	0.00694996	0.00200047	0.00423263	0.00198521	0.00465604	0.00164131	0.00371196
P18077	RL35A_HUMAN	RPL35A	15.5	15.5	12.538	3.291	6.36094e-05	5.73605e-05	4.88867e-05	6.11315e-05	2.60919e-05	6.6233e-05	0	0	0	0	0	0
Q9Y3U8	RL36_HUMAN	RPL36	33.3	33.3	12.254	20.016	0.000545161	0.000934343	0.00083202	0.000754579	0.000514265	0.000723406	0.000479904	0.000408647	0.000396491	0.000597447	0.000439764	0.000474036
P83881	RL36A_HUMAN	RPL36A	40.6	40.6	12.441	8.4917	0.00242531	0.0023041	0.00164434	0.00233306	0.00141984	0.00158574	0.000566218	0.00102703	0.000457556	0.000959366	0.00063088	0.000856671
P61513	RL37A_HUMAN	RPL37A	41.3	41.3	10.275	99.291	0.00048237	0.00048692	0.000165469	0.000298562	0.000155039	0.000243188	7.04725e-05	0.000217444	5.70716e-05	0.000322879	7.82585e-05	0.000175463
P63173	RL38_HUMAN	RPL38	47.1	47.1	8.2017	23.399	0.000712923	0.000653565	0.000649022	0.000718462	0.000788308	0.000586809	0.000283518	0.000479327	0.000265541	0.000458182	0.000297195	0.00041619
P36578	RL4_HUMAN	RPL4	43.6	43.6	47.697	96.007	0.000499651	0.000690105	0.000477863	0.000861161	0.000467447	0.00134483	0.00139654	0.00271106	0.00111834	0.00234832	0.00114468	0.00252211
P46777	RL5_HUMAN	RPL5	23.9	23.9	34.362	33.309	7.49148e-05	5.59368e-05	2.49189e-05	8.91157e-06	0	1.95772e-05	1.05802e-05	2.74969e-05	2.73773e-05	1.21823e-05	0	5.53575e-05
Q02878	RL6_HUMAN	RPL6	41	41	32.728	56.735	0.000466418	0.000438817	0.000325725	0.000791322	0.000471861	0.000823295	0.00140414	0.00223585	0.00126159	0.00234295	0.000928471	0.00236978
P18124	RL7_HUMAN	RPL7	50.4	50.4	29.225	40.65	0.0014737	0.00217591	0.000507385	0.000937517	0.000470123	0.00113264	0.00122587	0.00231109	0.00105018	0.00270693	0.0010882	0.0024394
P62424	RL7A_HUMAN	RPL7A	43.6	43.6	29.995	135.84	0.00396315	0.00518381	0.00262173	0.004242	0.00247094	0.00482672	0.00161481	0.00289801	0.00173599	0.00374202	0.00158224	0.00360634
Q6DKI1	RL7L_HUMAN	RPL7L1	37.3	37.3	29.669	27.551	0.000409901	0.00065044	0.00031571	0.000973103	0.000237713	0.000699181	5.9318e-05	0.000119492	5.24389e-05	0.000149408	5.00688e-05	0.000262432
P62917	RL8_HUMAN	RPL8	57.2	57.2	28.024	178.89	0.00432054	0.00371622	0.00227602	0.00479593	0.00308735	0.00611507	0.000459387	0.00501568	0.00352954	0.00498842	0.00148476	0.00248976
P32969	RL9_HUMAN	RPL9; RPL9P7; RPL9P8; RPL9P9	49.5	49.5	21.863	203.21	0.000106599	0.000171159	0.000166367	0.000222321	0.000297062	0.000177508	0.000430646	0.000552896	0.000604858	6.36998e-05	0.000630166	0.000590559
P05388	RLA0_HUMAN	RPLP0	65.3	65.3	34.273	190.35	0.000266632	0.000244028	0.000845141	0.00071237	0.000858431	0.000833637	0.00197918	0.00227279	0.00229047	0.00181739	0.00214313	0.00242891
P05386	RLA1_HUMAN	RPLP1	66.7	51.8	11.514	32.63	9.25551e-06	7.58556e-06	3.26037e-05	4.0171e-05	1.88673e-05	5.0721e-05	0.000329781	0.000392274	0.000277414	0.000122897	0.000282675	0.000419084
P05387	RLA2_HUMAN	RPLP2	90.4	75.7	11.665	128.64	2.4604e-05	3.13705e-05	7.26942e-05	8.87537e-05	5.82867e-05	9.43038e-05	0.000908807	0.00111458	0.000740175	0.00113449	0.00111732	0.00123793
Q86X10	RLGPB_HUMAN	RALGAPB	2.3	2.3	166.8	4.149	0	0	0	0	0	0	0	0	0	0	1.52521e-06	0
Q9UHA3	RLP24_HUMAN	RSL24D1	18.4	18.4	19.621	6.0749	0	0	1.2815e-05	2.15849e-05	1.02414e-05	0	1.90537e-05	0	2.85896e-05	5.13625e-05	2.7604e-05	2.88523e-05
Q9NQ50	RM40_HUMAN	MRPL40	16.5	16.5	24.49	3.3947	2.11717e-05	0	0	0	0	0	0	1.82478e-05	0	1.11107e-05	0	2.06967e-05
Q9H2W6	RM46_HUMAN	MRPL46	9.7	9.7	31.705	34.592	4.50851e-05	3.62847e-05	0	0	0	0	2.01672e-05	0	1.9408e-05	1.3061e-05	0	0
Q9NWS8	RMND1_HUMAN	RMND1	9.4	9.4	51.603	16.048	0	0	4.13669e-05	1.04931e-05	3.85405e-05	0	0	0	6.20997e-06	0	6.5474e-06	0
Q8NCN4	RN169_HUMAN	RNF169	18.1	18.1	77.193	30.708	8.12358e-06	8.4065e-06	2.16854e-05	1.93499e-05	0	2.38699e-05	0	0	0	0	0	0
Q15287	RNPS1_HUMAN	RNPS1	29.2	29.2	34.208	36.547	9.02619e-05	0.000162066	7.69365e-05	6.46725e-05	5.40582e-05	7.46989e-05	0.000444578	0.000323475	0.000542117	0.000277808	0.000529319	0.000183017
P10155	RO60_HUMAN	RO60	4.5	4.5	60.123	1.8692	0	0	0	0	0	5.02543e-06	0	0	0	0	0	0
Q13151	ROA0_HUMAN	HNRNPA0	43	43	30.84	135.91	0	0	0.000147208	8.67262e-05	0.00011939	8.38062e-05	0.000702385	0.000420578	0.000857188	0.000394682	0.000845078	0.000551012
P09651	ROA1_HUMAN	HNRNPA1	65.1	65.1	38.746	323.31	0.0001218	0.000126302	0.00138696	0.000823349	0.000954417	0.000624641	0.00158603	0.00131593	0.00140071	0.00124975	0.00161656	0.00189603
P22626	ROA2_HUMAN	HNRNPA2B1	79.3	79.3	37.429	323.31	8.11294e-05	8.62826e-05	0.00216515	0.00137232	0.00118333	0.00130869	0.0111354	0.00909264	0.0126384	0.0100665	0.0110624	0.00977729
P51991	ROA3_HUMAN	HNRNPA3	55	55	39.594	250.78	2.51457e-05	1.80053e-05	0.000880958	0.000517122	0.000577001	0.000360316	0.00323932	0.00163749	0.00281843	0.00173551	0.00459719	0.00177229
Q99729	ROAA_HUMAN	HNRNPAB	29.2	29.2	36.224	50.96	1.8416e-05	1.94387e-05	0.000175475	0.00010403	0.00011465	0.000105073	0.000936097	0.000504208	0.00122078	0.000382505	0.000931801	0.00041922
P56715	RP1_HUMAN	RP1	1.3	1.3	240.66	1.5805	0	0	0	0	0	0	0	0	0	0	0	0
Q8TA86	RP9_HUMAN	RP9	11.3	11.3	26.106	2.6448	3.56674e-05	8.22681e-05	2.26704e-05	3.37001e-05	0	0	2.12551e-05	2.8511e-05	0	0	0	0
O95602	RPA1_HUMAN	POLR1A	16.1	16.1	194.81	71.945	1.19029e-05	9.18597e-06	0	9.96503e-05	0	1.34224e-05	0.000126436	0.000325877	5.72781e-05	4.73476e-05	7.53775e-05	0.000120329
Q9H9Y6	RPA2_HUMAN	POLR1B	7.7	7.7	128.23	14.022	2.26572e-05	1.77373e-05	0	1.85711e-05	0	3.54837e-05	0	0	0	0	0	0
O15446	RPA34_HUMAN	POLR1G	58.4	58.4	54.985	272.56	0.00110036	0.000648457	0.00106196	0.00114362	0.00110571	0.00125926	0.000871306	0.000805589	0.000614767	0.000463465	0.000538084	0.000813318
Q3B726	RPA43_HUMAN	POLR1F	11.2	11.2	37.432	4.9558	0	0	3.07977e-05	3.52101e-05	3.20634e-05	3.65116e-05	0	0	0	0	0	2.53681e-05
Q9GZS1	RPA49_HUMAN	POLR1E	41.1	41.1	47.26	77.933	0.00078617	0.000510845	0.000546079	0.000528557	0.000522007	0.000593545	0.00027602	0.000445074	0.000219877	0.000291147	0.000236551	0.000434226
P19388	RPAB1_HUMAN	POLR2E	19.5	19.5	24.551	147.12	0	0	2.76173e-05	7.14215e-05	2.51192e-05	4.21927e-05	8.44577e-05	0.000114314	9.58963e-05	0	0	9.99252e-05
P52434	RPAB3_HUMAN	POLR2H	45.3	45.3	17.143	12.063	2.15459e-05	0	2.2598e-05	4.507e-05	4.14378e-05	4.21864e-05	0.000116659	7.57412e-05	0.000101191	0.00011411	0.000113407	0.000110243
O15160	RPAC1_HUMAN	POLR1C	25.7	25.7	39.249	34.834	3.04278e-05	0	5.85845e-05	0.000130839	9.31595e-05	0.000151543	0.000111019	0.000148101	0.000105555	9.08739e-05	8.16192e-05	0.000171555
Q9H6T3	RPAP3_HUMAN	RPAP3	13.7	13.7	75.718	8.3535	0	0	0	0	0	0	0	0	0	0	7.11696e-05	0
P24928	RPB1_HUMAN	POLR2A	2.8	2.8	217.17	12.798	0	0	5.04939e-06	4.69827e-06	5.75737e-06	0	2.12188e-05	1.76836e-05	1.26559e-05	5.07339e-06	1.59883e-05	1.24659e-05
P30876	RPB2_HUMAN	POLR2B	10.6	10.6	133.9	13.614	0	0	2.60716e-05	0	0	2.69813e-05	5.86746e-05	5.5591e-05	6.54338e-05	3.33234e-05	7.93596e-05	4.08203e-05
P19387	RPB3_HUMAN	POLR2C	27.6	27.6	31.441	26.053	0	1.75276e-05	0	0	2.46986e-05	0	7.03345e-05	4.04228e-05	6.30843e-05	2.63016e-05	6.44443e-05	4.71085e-05
P0DPB5	RPC22_HUMAN	POLR1D	13.9	13.9	14.332	1.6318	0	0	0	0	0	0	0	0	0	0	0	0
Q9H7B2	RPF2_HUMAN	RPF2	22.5	22.5	35.582	10.983	1.94615e-05	2.52646e-05	2.92126e-05	3.61143e-05	2.95067e-05	7.05275e-05	3.244e-05	9.07247e-05	6.15618e-05	4.32842e-05	6.13439e-05	9.95697e-05
P04843	RPN1_HUMAN	RPN1	61.8	61.8	68.569	232.8	0.0001841	0.000187842	0.00189677	0.000810633	0.00220757	0.00109071	0.00336986	0.00414992	0.00439641	0.00336747	0.00361743	0.00491582
P04844	RPN2_HUMAN	RPN2	29.8	29.8	69.283	96.734	1.73897e-05	1.79687e-05	0.000204567	1.99998e-05	0.000169081	0.000192873	0.000118037	8.37281e-05	0.000491436	4.15435e-05	0.000396154	0.000285641
O00411	RPOM_HUMAN	POLRMT	3.6	3.6	138.62	7.4738	0	0	0	0	3.53676e-06	3.07431e-06	3.44192e-06	5.66583e-06	1.23096e-05	0	5.52949e-06	4.27139e-06
Q96P16	RPR1A_HUMAN	RPRD1A	12.5	12.5	35.719	10.674	4.85407e-06	0	0	0	0	0	0	0	0	0	0	0
Q5VT52	RPRD2_HUMAN	RPRD2	3.8	3.8	156.02	20.706	0	0	4.42412e-06	4.37411e-06	4.09757e-06	4.4426e-06	8.32576e-06	9.56172e-06	8.23196e-06	1.93722e-06	1.28011e-05	1.00118e-05
Q9P2E9	RRBP1_HUMAN	RRBP1	14.3	14.3	152.45	42.539	0	0	0.000230387	0.000219213	0.000177129	0.000104993	6.53737e-05	6.19179e-05	0	6.40608e-05	0	5.41885e-05
Q92766	RREB1_HUMAN	RREB1	3.4	3.4	181.42	5.4492	0	0	0	0	0	0	0	0	0	0	0	1.78209e-05
P56182	RRP1_HUMAN	RRP1	38	38	52.839	122.74	0.000320609	0.000238697	0.000793857	0.00123996	0.00131862	0.00162455	0.000952087	0.000895225	0.00063053	0.00062505	0.00056632	0.000527814
Q5JTH9	RRP12_HUMAN	RRP12	28.1	28.1	143.7	200.92	0.000125782	0.000120851	0.000100781	0.000146645	0.000110621	0.000162223	0.000273002	0.000901389	0.000325555	0.000367458	0.000374629	0.000575827
Q9Y3B9	RRP15_HUMAN	RRP15	33	33	31.484	46.078	7.54266e-05	8.64329e-05	3.98633e-05	7.02471e-05	4.96252e-05	6.25399e-05	0.000127149	0.000229319	0.000110365	0	0.00010695	0.000246047
Q14684	RRP1B_HUMAN	RRP1B	57.8	57.8	84.427	323.31	0.00605307	0.00715226	0.00603145	0.00552947	0.00581148	0.00610775	0.00217195	0.002932	0.00215385	0.00292397	0.00184342	0.00323092
Q96EU6	RRP36_HUMAN	RRP36	9.3	9.3	29.823	15.944	2.17865e-05	0	4.48469e-05	4.12156e-05	3.63314e-05	4.50443e-05	0	0	4.79225e-05	4.38318e-05	0	4.8045e-05
Q14690	RRP5_HUMAN	PDCD11	16.6	16.6	208.7	67.832	0.000238476	0.000154169	0.000183309	0.000174638	0.000228499	0.000191481	0.000227828	0.000198092	0.000253393	0.000149575	0.000270886	0.000226473
Q9Y3A4	RRP7A_HUMAN	RRP7A	46.4	46.4	32.334	43.436	0.000396348	0.000453361	0.000405661	0.00032244	0.000300647	0.000384523	0.000820118	0.000708747	0.000878669	0.000609439	0.00072041	0.000777257
O43159	RRP8_HUMAN	RRP8	10.3	10.3	50.714	6.1184	2.11418e-05	0	0	2.24644e-05	1.42655e-05	0	3.1082e-05	9.36457e-05	3.01297e-05	4.86797e-05	3.59255e-05	8.34271e-05
Q15050	RRS1_HUMAN	RRS1	32.6	32.6	41.193	102.07	8.68987e-06	1.26981e-05	3.61396e-06	5.78519e-06	5.30608e-06	1.03628e-05	6.78511e-05	0.000131117	6.84277e-05	6.2527e-05	5.21192e-05	0.000137545
P46783	RS10_HUMAN	RPS10	23.6	23.6	18.898	83.845	0.00033373	0.000294756	0.000434642	0.000357602	0.000380605	0.000325205	0.000640086	0.000590343	0.000468228	0.000808981	0.00058431	0.000717508
P62280	RS11_HUMAN	RPS11	48.1	48.1	18.431	65.394	0.00333943	0.00268596	0.00304129	0.00427786	0.00281134	0.00338169	0.00138402	0.00250008	0.00123635	0.0025812	0.00172361	0.00249944
P25398	RS12_HUMAN	RPS12	24.2	24.2	14.515	37.157	0	0	0	7.15504e-06	0	0	2.22271e-05	2.70879e-05	3.57458e-05	0	4.97192e-05	3.39943e-05
P62277	RS13_HUMAN	RPS13	52.3	52.3	17.222	66.144	0.00347263	0.0020387	0.00366453	0.00496689	0.00422347	0.00454334	0.00195379	0.00254257	0.00196869	0.00268246	0.00220003	0.00227316
P62263	RS14_HUMAN	RPS14	40.4	40.4	16.273	27.503	0.000332839	0.00036057	0.00040151	0.000654981	0.000372883	0.000464729	0.000867375	0.00126403	0.000730316	0.00159454	0.00081017	0.00117572
P62841	RS15_HUMAN	RPS15	63.4	63.4	17.04	42.4	0.000446996	0.000264557	0.000532949	0.000561283	0.000668829	0.000456092	0.000245233	0.00027268	0.000236841	0.000307268	0.000290394	0.000209929
P62244	RS15A_HUMAN	RPS15A	58.5	36.2	14.839	37.607	0.000850642	0.00158328	0.00134912	0.00171326	0.00153696	0.000997466	0.000828037	0.00107302	0.000701129	0.00117429	0.000830712	0.00110976
P62249	RS16_HUMAN	RPS16	48.6	48.6	16.445	16.156	0.00392487	0.00380186	0.00233475	0.00214339	0.0021345	0.00190687	0.00111604	0.00168474	0.00108557	0.00216641	0.00136649	0.00180328
P08708	RS17_HUMAN	RPS17	62.2	62.2	15.55	139.47	0.00211803	0.00252526	0.00473355	0.00489669	0.00484531	0.00413191	0.00265399	0.00301789	0.00212233	0.00217759	0.00242944	0.00338143
P62269	RS18_HUMAN	RPS18	54.6	54.6	17.718	83.957	0.0118557	0.00851708	0.00908629	0.0125223	0.00847104	0.00994165	0.00390209	0.00618194	0.00338867	0.00634673	0.00448542	0.00539401
P39019	RS19_HUMAN	RPS19	71	71	16.06	42.34	0.00297572	0.00268416	0.00244214	0.00199751	0.00210319	0.0017219	0.00101831	0.00113305	0.00137005	0.00157165	0.00153452	0.00116546
P15880	RS2_HUMAN	RPS2	32.4	32.4	31.324	51.406	0.000241414	0.000312491	0.000533536	0.000879166	0.000346892	0.000657922	0.00081427	0.00139966	0.000719219	0.00102901	0.000787956	0.00147788
P60866	RS20_HUMAN	RPS20	45.4	45.4	13.373	23.609	0.000254468	0.000241888	0.000436731	0.00039514	0.000410695	0.00033278	0.000671282	0.000717506	0.000678509	0.000835466	0.000875445	0.000763402
P62266	RS23_HUMAN	RPS23	49	49	15.807	24.693	0.00361068	0.0033876	0.00198419	0.00363262	0.00257137	0.00288872	0.00090683	0.00141836	0.000857651	0.00177002	0.00103441	0.00165653
P62847	RS24_HUMAN	RPS24	36.1	36.1	15.423	49.645	0.00197387	0.00244635	0.00139292	0.00157092	0.00126283	0.00147322	0.000366908	0.000959775	0.000342908	0.000872322	0.000469262	0.000832858
P62851	RS25_HUMAN	RPS25	35.2	35.2	13.742	9.4657	0.00328479	0.00257069	0.00206793	0.00222913	0.00199259	0.00194568	0.0022736	0.00202828	0.0020898	0.00306291	0.00226178	0.0019579
P62854	RS26_HUMAN	RPS26	31.3	31.3	13.015	34.761	7.17376e-05	0.00012055	5.94578e-05	0.000104383	7.48077e-05	8.80998e-05	0.000160931	0.000366339	0.000140158	0.000351591	0.000252972	0.000264619
P42677	RS27_HUMAN	RPS27	28.6	28.6	9.461	5.599	0	0	0	0	0	0	4.27921e-05	0.000138482	7.47456e-05	0.00021223	7.07575e-05	0.000133831
P62979	RS27A_HUMAN	RPS27A	52.6	52.6	17.965	195.17	0.011879	0.0121422	0.00815316	0.00989351	0.00671891	0.00866767	0.00423663	0.00703071	0.00413256	0.00933128	0.00431049	0.0061321
P62273	RS29_HUMAN	RPS29	33.9	33.9	6.6767	3.7092	0.000115798	0.000151639	0.00015364	0.00038729	0.000116546	0.000168201	0.000155293	0.000226554	0.00010122	0.00018895	8.61588e-05	0
P23396	RS3_HUMAN	RPS3	74.5	74.5	26.688	83.168	0.0008537	0.00103705	0.00223002	0.00209376	0.00185652	0.00176955	0.0020152	0.00226418	0.00197608	0.00229109	0.00199142	0.00254536
P62861	RS30_HUMAN	FAU	18.6	18.6	6.6478	3.6761	0.000614911	0.000542102	0.000351573	0.000445137	0.00033436	0.000303193	7.89975e-05	0.00011056	4.81765e-05	0.000151988	8.99189e-05	8.61775e-05
P61247	RS3A_HUMAN	RPS3A	68.2	68.2	29.945	259.72	0.0164891	0.0155558	0.0105234	0.0124022	0.00782482	0.00977836	0.00451503	0.00560317	0.00468441	0.00662479	0.00460459	0.00596826
P62701	RS4X_HUMAN	RPS4X	71.9	39.9	29.597	315.88	0.03037	0.0334223	0.0317671	0.0386875	0.0270577	0.030661	0.0122155	0.0126063	0.0123377	0.0136967	0.012248	0.0157495
P46782	RS5_HUMAN	RPS5	40.7	40.7	22.876	96.493	0.000260636	0.000206509	0.000535771	0.000723849	0.000536483	0.000555008	0.0010775	0.0013983	0.000940973	0.00141219	0.00117238	0.00122767
P62753	RS6_HUMAN	RPS6	41	41	28.68	183.34	0.00916112	0.0161988	0.0122221	0.018398	0.0119943	0.0193247	0.00401766	0.00517692	0.00363513	0.00633405	0.00342757	0.00722806
P62081	RS7_HUMAN	RPS7	63.4	63.4	22.127	158.56	0.00302517	0.00301397	0.00398725	0.00501157	0.00421498	0.00344861	0.00223605	0.00374304	0.00339742	0.0031455	0.00340435	0.00351223
P62241	RS8_HUMAN	RPS8	59.6	59.6	24.205	267.13	0.0176882	0.0291992	0.0172103	0.0279445	0.0168094	0.0268912	0.00464604	0.00730626	0.00373822	0.00759727	0.0040067	0.0104546
P46781	RS9_HUMAN	RPS9	58.8	58.8	22.591	55.347	0.00353849	0.0035569	0.00465145	0.00459645	0.0034543	0.00451969	0.00165048	0.00213456	0.00105911	0.00253753	0.00181471	0.00237753
Q6PCB5	RSBNL_HUMAN	RSBN1L	3.8	3.8	94.868	7.558	8.80818e-06	0	0	0	0	0	1.15472e-05	0	1.2347e-05	0	0	0
Q96T23	RSF1_HUMAN	RSF1	2.1	2.1	163.82	2.7334	0	0	0	0	0	0	0	0	0	0	4.12893e-06	0
P14678	RSMB_HUMAN	SNRPB	30.8	30.8	24.61	31.407	0.000428505	0.000608131	0.000403462	0.000467487	0.000279692	0.000390385	0.000501965	0.000317946	0.000558206	0.000451358	0.000448529	0.000505254
Q96IZ7	RSRC1_HUMAN	RSRC1	9.6	9.6	38.677	41.284	2.93232e-05	3.96604e-05	4.37629e-05	9.5244e-05	0	0.000116709	2.25968e-05	0	0	0	0	0
Q7L4I2	RSRC2_HUMAN	RSRC2	20.7	20.7	50.559	102.61	0.000216928	0.000253704	0.000466785	0.000345425	0.000334469	0.000329845	6.50438e-05	0.000119163	6.6521e-05	5.53863e-05	4.20676e-05	2.74087e-05
P08865	RSSA_HUMAN	RPSA	24.7	24.7	32.838	28.242	1.56091e-05	2.04802e-05	6.75136e-05	5.1585e-05	5.17316e-05	6.79051e-05	0.000127898	0.000114858	9.85986e-05	0.00011359	0.000113903	0.000122915
Q15404	RSU1_HUMAN	RSU1	27.1	27.1	31.54	19.768	4.75437e-06	0	3.04449e-05	1.48076e-05	2.01531e-05	1.15941e-05	3.32951e-05	2.02159e-05	7.02567e-05	6.73705e-06	5.37625e-05	2.46514e-05
Q9Y3D9	RT23_HUMAN	MRPS23	12.6	12.6	21.77	5.1583	0	0	0	0	0	0	0	0	0	4.9473e-06	1.54588e-05	0
Q92552	RT27_HUMAN	MRPS27	6.3	6.3	47.611	17.11	0	0	4.61297e-06	0	0	0	7.70499e-06	5.6996e-06	0	0	0	0
Q9Y3I0	RTCB_HUMAN	RTCB	6.3	6.3	55.21	21.224	0	0	0	0	1.88713e-05	0	0	0	8.3886e-05	3.31032e-05	0	0
Q9BY42	RTF2_HUMAN	RTF2	9.5	9.5	33.886	7.2543	2.26439e-05	0	0	0.000100004	7.29057e-05	0	0	0	5.36675e-05	0	0	3.98005e-05
Q9Y224	RTRAF_HUMAN	RTRAF	49.2	49.2	28.068	79.996	0	1.54163e-05	3.38296e-05	5.99412e-05	3.68429e-05	3.03282e-05	0.000116293	7.97828e-05	0.000172749	5.86546e-05	0.000176253	0.000112152
P08621	RU17_HUMAN	SNRNP70	41.4	41.4	51.556	87.09	0.0014979	0.00141447	0.000931115	0.000796434	0.000959986	0.00105805	0.000755386	0.000623417	0.000368655	0.000811657	0.000520503	0.000666703
P09661	RU2A_HUMAN	SNRPA1	36.1	36.1	28.415	44.602	0	0	0	0	0	0	0.000282816	0.000134765	0.000316322	0.00015411	0.000346827	0.000200985
Q13761	RUNX3_HUMAN	RUNX3	21.4	21.4	44.355	16.038	0	0	0	0	3.60065e-05	5.03328e-05	0.00017471	0.000230463	0.00019777	0.000141616	0.000198504	0.000238527
Q6P087	RUSD3_HUMAN	RPUSD3	8.8	8.8	38.46	3.2243	0	0	0	0	0	0	0	0	0	0	0	0
Q96CM3	RUSD4_HUMAN	RPUSD4	8	8	42.205	3.1483	4.00203e-05	3.61988e-05	8.21813e-06	4.07502e-05	6.89903e-06	4.42832e-05	3.46286e-06	4.44395e-06	0	7.35664e-06	0	8.16542e-06
Q9Y265	RUVB1_HUMAN	RUVBL1	46.7	46.7	50.227	132.27	0.000231796	0.000166393	0.000132035	0.000309556	0.000132524	0.000326909	0.00111223	0.000479712	0.00113847	0.000554664	0.00109813	0.000683783
Q9Y230	RUVB2_HUMAN	RUVBL2	45.6	45.6	51.156	178.56	4.99352e-05	4.42573e-05	4.28054e-05	0.00012774	3.44314e-05	0.000198182	0.00104384	0.000306785	0.00105749	0.000505551	0.000939495	0.000404477
P62304	RUXE_HUMAN	SNRPE	29.3	29.3	10.803	8.9353	0.000143023	0.000203353	0.000134857	0.000138989	0	0.000117244	0.000133021	0.000123469	0.00012331	0.000138358	0.00015261	0
P62306	RUXF_HUMAN	SNRPF	48.8	48.8	9.7251	31.883	6.21564e-05	7.06211e-05	7.15644e-05	8.84005e-05	4.36804e-05	5.18149e-05	7.68884e-05	6.05651e-05	6.7607e-05	7.37715e-05	6.72245e-05	5.389e-05
P19793	RXRA_HUMAN	RXRA	4.3	4.3	50.811	2.1834	0	0	0	0	0	0	0	0	0	0	0	0
Q8N488	RYBP_HUMAN	RYBP	19.3	19.3	24.821	15.784	0	0	1.74284e-05	1.29735e-05	1.52659e-05	1.40737e-05	9.50192e-06	0	0	0	0	1.35631e-05
P31151	S10A7_HUMAN	S100A7	33.7	33.7	11.471	2.1056	0	0	0	0	0	0	0	0	0	0	0	0
P05109	S10A8_HUMAN	S100A8	23.7	23.7	10.834	3.3197	0	2.3657e-05	4.0458e-05	0	0	0	0	0	0	0	0	0
P06702	S10A9_HUMAN	S100A9	24.6	24.6	13.242	4.0378	0	0	0	0	0	0	0	0	0	0	0	0
Q9UHR5	S30BP_HUMAN	SAP30BP	20.5	20.5	33.87	28.964	2.71357e-05	2.45158e-05	3.18872e-05	5.52655e-05	3.8181e-05	4.26709e-05	0	0	2.44636e-05	0	0	3.18056e-05
Q15424	SAFB1_HUMAN	SAFB	33.1	21.7	102.64	206.25	0	0	1.79149e-05	2.24485e-05	1.82985e-05	0.000114969	0.000294443	0.000556488	0.000269382	0.000460964	0.000248519	0.000511373
Q14151	SAFB2_HUMAN	SAFB2	31.1	20.1	107.47	66.109	2.74176e-05	2.49797e-05	2.78583e-05	2.10294e-05	3.08517e-05	3.01551e-05	0.000178629	0.000143059	0.000100081	0.000118028	8.87004e-05	8.81669e-05
Q9Y512	SAM50_HUMAN	SAMM50	23.5	23.5	51.976	17.856	2.9393e-05	2.34412e-05	6.50195e-05	3.9461e-05	9.10858e-05	4.27173e-05	0.000165879	0.000182965	0.000181406	0.000155404	0.000197228	0.000181251
Q6SPF0	SAMD1_HUMAN	SAMD1	11.3	11.3	56.051	5.3234	0	0	0	0	0	1.44985e-05	2.499e-05	2.78527e-05	2.27621e-05	0	2.34752e-05	2.32352e-05
O00422	SAP18_HUMAN	SAP18	45.1	45.1	17.561	8.9504	0	0	0	0	9.1386e-06	0	2.4487e-05	2.66029e-05	6.02544e-05	0	5.48317e-05	0
O75446	SAP30_HUMAN	SAP30	10.5	10.5	23.306	6.9409	1.43143e-05	1.48358e-05	6.74715e-05	0	5.67866e-05	2.72017e-05	4.34039e-05	0	0	3.64429e-05	0	0
Q9NQZ2	SAS10_HUMAN	UTP3	23.4	23.4	54.557	56.81	2.15632e-05	1.96677e-05	9.80044e-05	0.000168227	0.000105061	0.000109669	7.08445e-05	0.000140906	7.67623e-05	2.36927e-05	6.21477e-05	0.000123781
A3KN83	SBNO1_HUMAN	SBNO1	11.4	11.4	154.31	76.306	0.000141694	3.1564e-05	4.40937e-06	0	8.35294e-06	0	1.25324e-05	0	1.37881e-05	5.1963e-06	1.39979e-05	0
P67812	SC11A_HUMAN	SEC11A	26.3	26.3	20.625	11.067	0	0	6.27252e-05	2.99913e-05	6.10013e-05	1.72404e-05	0.000105755	0.00011252	0.000104026	4.20911e-05	0.00014669	0.000135027
Q9BY50	SC11C_HUMAN	SEC11C	22.9	22.9	21.542	48.298	1.12834e-05	0	0.000100515	5.42968e-05	9.92347e-05	4.89623e-05	0.000196186	0.00013617	0.000178203	0.00010166	0.000207397	0.000188236
O75396	SC22B_HUMAN	SEC22B	47.4	47.4	24.593	175.57	0	0	0.000226466	0.000183998	0.000197274	8.43461e-05	0.000420376	0.00023776	0.000447673	0.000242192	0.000460548	0.00028482
P60468	SC61B_HUMAN	SEC61B	30.2	30.2	9.9743	8.8054	0	0	0	0	0	0	0.000214633	0.000264228	0.000207053	0.000298763	0.000199729	0.000226986
O95104	SCAF4_HUMAN	SCAF4	2.5	1.5	125.87	41.434	0	0	1.56756e-05	2.13544e-05	1.82906e-05	2.09647e-05	1.98994e-05	1.30165e-05	1.52531e-05	6.55091e-06	2.32328e-05	1.59079e-05
Q9UPN6	SCAF8_HUMAN	SCAF8	2	1.1	140.52	12.323	0	0	0	0	0	0	0	0	0	0	0	0
Q8N9R8	SCAI_HUMAN	SCAI	3.6	3.6	70.399	1.7015	0	0	0	0	0	0	0	0	0	0	0	0
Q8WVM8	SCFD1_HUMAN	SCFD1	4.8	4.8	72.379	2.6837	0	0	0	0	0	0	0	0	0	0	0	0
Q8NBX0	SCPDL_HUMAN	SCCPDH	21.4	21.4	47.151	27.441	0	0	6.47052e-05	4.85995e-05	0.000116832	2.17651e-05	1.96748e-05	2.2516e-05	2.33151e-05	0	0	0
Q96KG9	SCYL1_HUMAN	SCYL1	4.8	4.8	89.63	5.9709	0	0	0	0	0	0	1.6251e-05	0	0	0	0	0
Q9NVU7	SDA1_HUMAN	SDAD1	23.9	23.9	79.87	94.094	5.08259e-05	4.17446e-05	0.00177619	0.00222083	0.00598301	0.00275166	0.00078264	0.00149064	0.000696412	0.00108915	0.000745163	0.00102946
O00560	SDCB1_HUMAN	SDCBP	46.6	46.6	32.444	52.436	1.3984e-05	1.1629e-05	9.7702e-05	8.72181e-05	8.71417e-05	4.43475e-05	8.53304e-05	6.26714e-05	0.000174625	2.18604e-05	0.000114944	5.95345e-05
P31040	SDHA_HUMAN	SDHA	4.7	4.7	72.077	13.001	0	0	0	0	0	0	0	0	0	0	0	0
P21912	SDHB_HUMAN	SDHB	8.2	8.2	31.629	3.5014	0	0	1.33327e-05	0	0	0	0	0	0	0	0	0
P55735	SEC13_HUMAN	SEC13	14	14	35.54	2.989	0	0	0	0	0	0	2.5796e-05	0	0	9.25204e-06	0	0
Q99442	SEC62_HUMAN	SEC62	14.3	14.3	45.861	31.89	3.59147e-05	2.50074e-05	0.00107341	0.000566766	0.000973525	0.000564359	0.00107858	0.000407185	0.000870024	0.000397676	0.000812479	0.000362104
Q9UGP8	SEC63_HUMAN	SEC63	4.5	4.5	87.996	3.2667	0	0	0	0	0	0	0	0	0	0	0	0
P57772	SELB_HUMAN	EEFSEC	21.1	21.1	65.304	31.581	0.000236815	0.00011543	8.09232e-05	1.72059e-05	7.7394e-05	5.86666e-05	1.22856e-05	8.30766e-06	2.2652e-05	0	1.43041e-05	1.51662e-05
Q8IZQ5	SELH_HUMAN	SELENOH	38.5	38.5	13.453	10.466	0	0	0	0	0	0	6.62416e-05	6.06319e-05	8.9736e-05	3.47348e-05	7.58802e-05	4.29976e-05
Q9H3S1	SEM4A_HUMAN	SEMA4A	14.5	14.5	83.573	30.738	0	0	0	0	1.71649e-05	0	1.48625e-05	0	1.39608e-05	0	1.47672e-05	0
O75326	SEM7A_HUMAN	SEMA7A	26	26	74.823	23.575	0	0	0	0	0	0	0.000117171	0.000174977	0.000101778	0.000223482	0.000100155	0.000283282
Q9HC62	SENP2_HUMAN	SENP2	28	28	67.854	56.041	0.000165821	0.00012745	0.000223066	0.000137382	0.000188031	0.000131663	0.000102381	4.41403e-05	8.07057e-05	2.10425e-05	9.04242e-05	6.7027e-05
Q9NVA2	SEP11_HUMAN	SEPTIN11	5.6	3	49.398	1.6878	0	0	0	0	0	0	0	0	0	0	0	1.52835e-05
Q8WYJ6	SEPT1_HUMAN	SEPTIN1	35.4	35.4	41.97	61.763	7.65897e-06	1.04504e-05	1.52019e-05	1.67891e-05	2.1268e-05	1.67612e-05	0.000206234	0.00010467	0.000185297	0.000127678	0.000191168	0.000147777
Q15019	SEPT2_HUMAN	SEPTIN2	31.9	31.9	41.487	112.77	1.24565e-05	4.45975e-06	4.09069e-05	2.23566e-05	3.55266e-05	1.43146e-05	0.000149047	9.98673e-05	0.000145725	1.46238e-05	0.000130014	0.000100021
Q14141	SEPT6_HUMAN	SEPTIN6	9.4	6.9	49.716	4.2067	0	0	1.29286e-05	8.65779e-06	1.69308e-05	0	5.5121e-05	2.30066e-05	4.96715e-05	2.35386e-05	5.02104e-05	2.57179e-05
Q16181	SEPT7_HUMAN	SEPTIN7	20.1	20.1	50.679	45.07	0	2.13498e-05	3.24241e-05	3.57284e-05	3.28583e-05	2.64424e-05	0.000232776	6.95037e-05	0.000185372	5.79881e-05	0.000175117	6.45124e-05
Q9UHD8	SEPT9_HUMAN	SEPTIN9	25.6	25.6	65.401	119.82	1.05343e-05	2.05132e-05	5.61555e-05	4.06513e-05	0.000125967	3.04727e-05	0.000856544	0.000325764	0.000934217	0.000391107	0.000840383	0.000588337
O43175	SERA_HUMAN	PHGDH	11.1	11.1	56.65	4.602	5.0984e-06	3.65209e-06	1.93443e-05	5.29228e-06	8.72098e-06	5.38537e-06	3.91542e-06	0	5.25477e-06	0	0	0
Q15637	SF01_HUMAN	SF1	23.2	23.2	68.329	43.29	0	0	1.04372e-05	0	0	0	1.01771e-05	4.23886e-05	0	1.54726e-05	0	3.40308e-05
Q15459	SF3A1_HUMAN	SF3A1	25.5	25.5	88.885	66.13	6.61777e-05	8.13306e-05	0.000170912	0.000201287	0.000196544	0.000212877	0.000316306	0.000221376	0.000277189	0.000196998	0.000339427	0.000207821
Q15428	SF3A2_HUMAN	SF3A2	11.4	11.4	49.255	4.185	0	0	0	0	0	0	0	0	0	0	0	0
Q12874	SF3A3_HUMAN	SF3A3	23.2	23.2	58.848	15.374	0	0	2.94847e-05	5.08866e-05	2.93517e-05	3.79874e-05	0.000145806	6.87672e-05	0.000161451	4.20612e-05	0.000154894	5.14369e-05
O75533	SF3B1_HUMAN	SF3B1	52.2	52.2	145.83	323.31	8.98366e-05	0.000100322	0.00109	0.00103112	0.00143722	0.00114612	0.0025314	0.00259968	0.00239006	0.00201224	0.00288085	0.00220662
Q13435	SF3B2_HUMAN	SF3B2	51.5	51.5	100.23	184.68	5.67946e-05	3.80534e-05	0.000163527	0.000214409	0.000164272	0.000428975	0.00252614	0.00189016	0.00216149	0.00168884	0.00239716	0.0013767
Q15393	SF3B3_HUMAN	SF3B3	16.3	15.3	135.58	54.235	1.86041e-05	8.2184e-06	2.2171e-05	0	1.74947e-05	2.28626e-05	0	0	6.34259e-05	1.04979e-05	6.2408e-05	3.33357e-05
Q15427	SF3B4_HUMAN	SF3B4	25.5	25.5	44.385	276.56	0	0	2.2696e-05	4.92494e-05	1.56086e-05	3.90296e-05	0.000666042	0.000440973	0.000942486	2.81321e-05	0.000771612	0.000306115
Q9Y3B4	SF3B6_HUMAN	SF3B6	40.8	40.8	14.585	29.745	0	0	3.53946e-05	1.87397e-05	2.36498e-05	2.69848e-05	0.000158638	0.000141348	0.000156034	7.25899e-05	0.00022267	0.000169163
P23246	SFPQ_HUMAN	SFPQ	66.6	65.2	76.149	323.31	0.000313717	0.000364476	0.00201873	0.00332656	0.00151592	0.00474454	0.00639419	0.00874932	0.00534385	0.00989742	0.00557606	0.00953233
Q9H7N4	SFR19_HUMAN	SCAF1	4.3	4.3	139.27	2.5992	0	0	0	0	0	0	0	0	4.38365e-05	0	0	0
Q12872	SFSWA_HUMAN	SFSWAP	4.6	4.6	104.82	24.606	5.53875e-05	6.35175e-05	3.00015e-05	4.45976e-05	2.16057e-05	4.93968e-05	6.90946e-05	0	0.000102416	6.19837e-05	5.88801e-05	5.32258e-05
Q9H9B4	SFXN1_HUMAN	SFXN1	16.1	10.2	35.619	33.832	3.5488e-06	0	3.50538e-05	1.06149e-05	3.43001e-05	7.95198e-06	1.92619e-05	1.21939e-05	2.64765e-05	0	3.59178e-05	1.14074e-05
Q9BWM7	SFXN3_HUMAN	SFXN3	8.7	2.8	35.503	-2	0	0	0	0	0	0	0	0	0	6.79745e-06	0	0
Q96ES7	SGF29_HUMAN	SGF29	22.9	22.9	33.238	23.356	2.33544e-05	1.72704e-05	0.000174934	7.37615e-05	0.00013041	6.04226e-05	4.38554e-05	4.82918e-05	6.49985e-05	0	7.52371e-05	5.84589e-05
Q5BJF2	SGMR2_HUMAN	TMEM97	13.1	13.1	20.848	3.8921	0	0	6.02916e-05	3.50043e-05	5.67392e-05	4.33169e-05	9.41349e-05	7.38478e-05	0.000102043	5.14858e-05	0.00010471	0.000108267
O95470	SGPL1_HUMAN	SGPL1	27.3	27.3	63.523	54.792	0	0	0.000223689	0.000105231	0.000263349	0.000155951	3.44087e-05	9.31845e-05	7.35283e-05	7.83068e-05	5.142e-05	9.12352e-05
Q96B97	SH3K1_HUMAN	SH3KBP1	15.8	15.8	73.125	37.942	0	0	0	0	0	0	0	0	0	0	0	0
Q92835	SHIP1_HUMAN	INPP5D	6.7	6.7	133.29	72.191	3.22816e-05	1.40653e-05	0.000103429	2.50004e-05	0.000109979	4.6613e-05	2.01053e-05	1.41994e-05	4.4751e-05	9.63768e-06	2.17362e-05	1.83849e-05
O15357	SHIP2_HUMAN	INPPL1	2.5	2.5	138.6	9.8577	0	0	1.54474e-05	3.13194e-06	0	4.2132e-06	0	0	0	0	0	0
Q9UQ13	SHOC2_HUMAN	SHOC2	11.7	11.7	64.887	46.213	3.75857e-05	3.57697e-05	4.32929e-05	2.39417e-05	3.56372e-05	2.99552e-05	3.1427e-05	2.75264e-05	3.10805e-05	3.58354e-05	3.1271e-05	2.96032e-05
Q96LC7	SIG10_HUMAN	SIGLEC10	18.8	18.8	76.591	52.599	0	0	3.92576e-05	3.92579e-05	4.59102e-05	3.2301e-05	0	0	0	0	0	0
Q96ST3	SIN3A_HUMAN	SIN3A	2.8	2.8	145.17	5.0612	0	0	0	0	1.0437e-05	0	9.83763e-06	0	1.33978e-05	0	0	0
Q9NRC8	SIR7_HUMAN	SIRT7	10.2	10.2	44.898	4.856	4.90525e-06	8.94919e-06	6.21323e-06	5.03974e-06	4.57147e-06	4.08248e-06	3.70838e-06	4.18958e-06	0	3.13511e-06	0	0
P63208	SKP1_HUMAN	SKP1	25.8	25.8	18.658	10.601	0	0	0	0	0	0	0	0	0	0	0	2.03834e-05
Q68CJ6	SLIP_HUMAN	NUGGC	13.7	13.7	91.131	28.947	0	0	3.90551e-05	3.28224e-05	3.68311e-05	3.63662e-05	0	0	0	0	0	0
Q7Z7L1	SLN11_HUMAN	SLFN11	3.4	3.4	102.83	4.4146	0	0	4.40149e-06	7.5872e-06	6.34889e-06	6.96602e-06	0	0	0	0	0	0
Q9NWH9	SLTM_HUMAN	SLTM	14.6	14.6	117.15	21.671	5.62881e-05	5.23838e-05	3.60727e-05	5.6704e-05	4.64405e-05	4.21489e-05	7.02339e-05	6.06399e-05	0.000186135	7.81642e-05	0.000185528	7.52293e-05
P84022	SMAD3_HUMAN	SMAD3	17.2	14.6	48.08	23.93	2.25708e-05	2.55645e-05	4.25489e-05	0.000102767	3.984e-05	2.75256e-05	1.27114e-05	0	1.55146e-05	0	1.54065e-05	0
Q99717	SMAD5_HUMAN	SMAD5	8.2	5.8	52.258	5.1294	0	0	0	0	0	0	0	0	0	0	0	0
Q14683	SMC1A_HUMAN	SMC1A	53.7	21	143.23	323.31	0.00266353	0.00280633	0.00197356	0.00258314	0.00209401	0.00176892	0.00362007	0.00204856	0.00320401	0.00177319	0.00455266	0.001765
O95347	SMC2_HUMAN	SMC2	38.4	38.4	135.65	160.81	0.000184106	0.000171904	0.000682585	0.000528425	0.000658293	0.000577618	0.00128436	0.00106427	0.00114391	0.00108748	0.00153669	0.000998375
Q9UQE7	SMC3_HUMAN	SMC3	46.9	46.9	141.54	323.31	0.00273664	0.00275177	0.00267725	0.00224529	0.00232973	0.00182076	0.00327874	0.00165256	0.00263514	0.00186828	0.0037158	0.00163397
Q9NTJ3	SMC4_HUMAN	SMC4	23	23	147.18	111.01	0.000104193	6.09934e-05	3.86547e-05	0.000145224	0.000104429	0.00016465	0.000210516	0.000224107	0.000517958	0.000234268	0.000588559	0.000390793
Q8IY18	SMC5_HUMAN	SMC5	5.8	5.8	128.81	8.7895	3.99891e-05	3.19877e-05	0	0	0	0	0	0	0	0	0	0
Q96SB8	SMC6_HUMAN	SMC6	12.7	12.7	126.32	66.354	4.45733e-05	3.4349e-05	6.29057e-05	4.19088e-05	7.12892e-05	4.39451e-05	7.59222e-05	4.00308e-05	8.84411e-05	3.06722e-05	0.000106073	3.72928e-05
P51531	SMCA2_HUMAN	SMARCA2	9	0.8	181.28	1.9679	0	0	0	0	0	0	0	0	0	1.58591e-05	0	0
P51532	SMCA4_HUMAN	SMARCA4	18.9	11.1	184.64	213.5	0.000124087	7.32774e-05	0.000247027	0.000539737	0.00038027	0.000333512	0.000513568	0.000306287	0.000486269	0.000183227	0.000629885	0.000178847
O60264	SMCA5_HUMAN	SMARCA5	40.3	40.3	121.9	297.92	0.000202704	0.000192091	0.00105793	0.00114635	0.000906414	0.00139979	0.00161375	0.00166026	0.00186373	0.00173551	0.00209464	0.00183382
Q969G3	SMCE1_HUMAN	SMARCE1	13.6	13.6	46.649	18.838	0	0	5.28285e-05	0	0	5.43659e-05	0.000189683	0.000163046	0.000227946	0.000109575	0.000205968	0.000118574
P62314	SMD1_HUMAN	SNRPD1	58.8	58.8	13.281	18.825	0.000252255	0.000354909	0.00015704	0.000219434	0.000198124	0.000320271	0.000110227	0.0001129	0.000156247	0.00013908	0.000156234	0.000152494
P62316	SMD2_HUMAN	SNRPD2	67.8	67.8	13.527	73.27	0.000329582	0.000341609	0.000380005	0.000519992	0.000375214	0.000470163	0.000518481	0.000392331	0.000541691	0.000483909	0.000729035	0.00046336
P62318	SMD3_HUMAN	SNRPD3	42.9	42.9	13.916	67.176	0.000586071	0.000577595	0.000608716	0.00057912	0.000538182	0.000502472	0.0007887	0.000645931	0.000925059	0.000693956	0.00103219	0.000712187
A6NHR9	SMHD1_HUMAN	SMCHD1	18	18	226.37	174.73	1.37613e-05	9.55317e-06	5.09932e-05	5.51401e-05	7.50694e-05	2.45186e-05	0.000348637	0.000270913	0.000380503	0.000256342	0.000472414	0.000270043
Q16637	SMN_HUMAN	SMN1; SMN2	9.5	9.5	31.848	9.1555	0	0	0	0	0	0	0	3.51212e-05	0	0	0	0
Q92922	SMRC1_HUMAN	SMARCC1	17.6	13.7	122.87	57.561	1.62764e-05	1.684e-05	6.62968e-05	7.42313e-05	6.07051e-05	0.00010833	0.000259106	0.000271638	0.000270383	0.000177953	0.000433793	0.000259697
Q8TAQ2	SMRC2_HUMAN	SMARCC2	8.6	5	132.6	52.698	0	0	7.21747e-06	0	1.17089e-05	0	7.35348e-05	3.37786e-05	6.06097e-05	1.87585e-05	7.73781e-05	2.96749e-05
Q92925	SMRD2_HUMAN	SMARCD2	25	25	58.92	68.832	0	0	2.31303e-05	2.22719e-05	2.85666e-05	1.91177e-05	0.000102477	9.8281e-05	7.29978e-05	9.91503e-05	0.000110981	9.41805e-05
Q2TAY7	SMU1_HUMAN	SMU1	37.2	37.2	57.543	235.66	1.67596e-05	1.38243e-05	8.36088e-06	0	0	0	0	0	3.00246e-05	0	1.26889e-05	0
Q7KZF4	SND1_HUMAN	SND1	32.9	32.9	102	69.227	4.92805e-05	4.81751e-05	0.000145431	6.37647e-05	0.000167629	8.65981e-05	0.000231582	0.000234576	0.000324379	0.000240282	0.000309571	0.000211616
Q12824	SNF5_HUMAN	SMARCB1	13.8	13.8	44.141	7.4982	0	0	0	0	0	1.63597e-05	2.71306e-05	2.57758e-05	3.08315e-05	0	6.85859e-05	2.58979e-05
Q8TAD8	SNIP1_HUMAN	SNIP1	37.6	37.6	45.777	31.212	0.000444789	0.000457658	0.000499606	0.0005348	0.000550664	0.000700243	2.41853e-05	4.94895e-05	2.31549e-05	4.95866e-05	2.91785e-05	3.86315e-05
O00161	SNP23_HUMAN	SNAP23	13.7	13.7	23.354	3.7423	0	0	0	0	0	0	4.78254e-05	4.21462e-05	4.55179e-05	0	8.22086e-05	0
Q8WVK2	SNR27_HUMAN	SNRNP27	38.7	38.7	18.86	9.9533	0.000167975	0.00013239	7.10083e-05	0.000196457	7.52027e-05	9.73821e-05	3.5748e-05	3.60707e-05	5.70278e-05	3.63883e-05	4.76752e-05	3.74831e-05
Q96DI7	SNR40_HUMAN	SNRNP40	74.2	74.2	39.31	154.11	0.00279706	0.00332786	0.00225146	0.00290544	0.00213953	0.00273409	0.00119242	0.000853744	0.00113647	0.00093031	0.00110553	0.00107583
P09012	SNRPA_HUMAN	SNRPA	9.6	9.6	31.279	2.5166	0	0	0	0	0	0	0.000124728	0	0.000176402	0	0.000194192	0.000125775
O43290	SNUT1_HUMAN	SART1	44.1	44.1	90.254	323.31	0.00138736	0.00182956	0.00183648	0.00217394	0.00243401	0.00218507	0.00119979	0.00131321	0.00112204	0.00141413	0.00137095	0.0012377
Q53GS9	SNUT2_HUMAN	USP39	45.7	45.7	65.38	156.84	0.00154821	0.00173527	0.00117035	0.000807031	0.00126006	0.00203633	0.000116996	0.000293869	0.000398556	8.9289e-05	0.000284653	0.00062809
Q13573	SNW1_HUMAN	SNW1	51.3	51.3	61.494	183.17	9.52868e-05	6.06569e-05	0.000420852	0.000268204	0.000465027	0.000321546	0.000778102	0.000660151	0.00107334	0.000531059	0.000913594	0.000803815
Q9Y5X2	SNX8_HUMAN	SNX8	23.7	23.7	52.569	71.848	0	0	5.66741e-06	6.20852e-06	1.10789e-05	0	4.74768e-05	3.32177e-05	7.2545e-05	0	8.14482e-05	4.35673e-05
P18583	SON_HUMAN	SON	7.9	7.9	263.83	44.744	5.20914e-05	0.000143514	7.02972e-05	0.00023396	6.54175e-05	0.000200849	0.000382769	0.000304972	0.000352428	0.000239428	0.000372077	0.000132042
P35711	SOX5_HUMAN	SOX5	9.4	9.4	84.025	6.0159	0	0	0	0	0	0	0	0	0	0	0	0
P08047	SP1_HUMAN	SP1	5.5	5.5	80.692	22.431	0	0	0	0	0	0	0	0	0	0	0	0
Q9HB58	SP110_HUMAN	SP110	15.7	15.7	78.395	97.442	8.18207e-06	7.18952e-06	1.23119e-05	1.2298e-05	1.13751e-05	1.42941e-05	0.00012033	0.000113804	0.000107201	0.000121039	8.54507e-05	0.000108385
Q9H0E3	SP130_HUMAN	SAP130	3.1	3.1	110.32	3.6601	0	0	0	0	1.41441e-05	6.86377e-06	0	1.60554e-05	2.92352e-05	0	1.75576e-05	0
Q13342	SP140_HUMAN	SP140	6.2	6.2	98.222	33.542	0	0	0	0	0	0	7.90665e-05	6.35235e-05	9.06881e-05	7.82241e-05	7.72671e-05	6.4043e-05
Q9Y5B9	SP16H_HUMAN	SUPT16H	40.7	40.7	119.91	323.31	0.000808835	0.000450344	0.000317149	0.000105037	0.000179944	0.000191026	0.000498104	0.000154786	0.000538726	0.00013783	0.000470117	0.000238015
Q02447	SP3_HUMAN	SP3	5.6	5.6	81.924	5.2615	0	0	0	0	4.85745e-05	4.33009e-05	0	0	0	0	0	9.29158e-05
Q02446	SP4_HUMAN	SP4	3.4	3.4	81.984	4.6645	0	0	0	0	0	0	1.06661e-05	0	0	0	1.03872e-05	1.43413e-05
Q8IY81	SPB1_HUMAN	FTSJ3	32.9	32.9	96.557	203.88	0.00113838	0.00125833	0.000473501	0.00102988	0.000517721	0.00116539	0.000350742	0.000421371	0.000283544	0.000305983	0.000265884	0.000521798
Q96P63	SPB12_HUMAN	SERPINB12	15.3	15.3	46.276	9.9315	0	0	1.62592e-05	3.02351e-05	1.24041e-05	1.56718e-05	1.41502e-05	0	0	0	0	0
Q15005	SPCS2_HUMAN	SPCS2	46	46	25.003	67.616	0	0	0.000212786	9.48113e-05	0.000121019	9.19393e-05	0.00034101	0.000364254	0.000321189	0.000262989	0.000398131	0.000428871
P61009	SPCS3_HUMAN	SPCS3	11.1	11.1	20.313	4.587	5.46557e-06	0	9.18287e-05	4.27936e-05	5.11243e-05	3.515e-05	0.000138496	0.0001285	0.000108051	0	0.000181879	0.000130561
O75934	SPF27_HUMAN	BCAS2	40.9	40.9	26.131	34.234	8.52371e-05	6.28084e-05	4.28852e-05	8.35676e-05	8.38651e-05	5.40464e-05	8.50227e-05	8.77232e-05	0.000129324	7.29756e-05	0.000107838	9.25546e-05
Q96I25	SPF45_HUMAN	RBM17	10.5	10.5	44.961	5.9528	0	0	0	0	0	0	0	2.55979e-05	0	0	0	0
P17947	SPI1_HUMAN	SPI1	25.6	25.6	31.083	34.532	0.000403713	0.000430001	0.000875763	0.000780575	0.000920851	0.000673493	6.14434e-05	5.35118e-05	4.11667e-05	6.1856e-05	3.53704e-05	5.90912e-05
Q01892	SPIB_HUMAN	SPIB	18.3	18.3	28.818	16.417	9.46886e-06	6.85117e-06	1.69263e-05	6.9946e-05	2.50679e-05	0.00010908	1.04679e-05	2.35108e-05	1.3025e-05	8.26749e-06	1.19883e-05	1.82607e-05
Q9NUQ6	SPS2L_HUMAN	SPATS2L	6.5	6.5	61.728	2.979	0	0	0	0	0	0	0	0	0	0	0	0
Q68D10	SPT2_HUMAN	SPTY2D1	12	12	75.598	7.0082	0	0	0	0	0	0	0	0	0	0	0	0
O00267	SPT5H_HUMAN	SUPT5H	8.5	8.5	121	18.939	0	0	0	1.2555e-05	2.166e-05	1.58146e-05	0	2.74255e-05	3.76499e-05	0	3.55975e-05	1.57575e-05
Q7KZ85	SPT6H_HUMAN	SUPT6H	2	2	199.07	2.8191	0	0	7.60688e-06	7.76328e-06	0	8.39535e-06	1.36823e-05	1.50039e-05	1.7445e-05	1.28338e-05	0	1.30071e-05
Q01082	SPTB2_HUMAN	SPTBN1	22.4	19.5	274.61	259.13	0	0	2.10367e-05	0	4.33575e-05	1.39256e-05	0.00120634	0.000328449	0.00115976	0.000357315	0.00119728	0.000404306
Q13813	SPTN1_HUMAN	SPTAN1	13.5	13.5	284.54	187.72	0	0	3.48082e-06	0	0	0	0.00051661	9.40808e-05	0.000407075	4.83311e-05	0.000529	8.35308e-05
O15020	SPTN2_HUMAN	SPTBN2	3	0.5	271.32	2.67	0	0	0	0	0	0	0	0	0	0	0	0
O15042	SR140_HUMAN	U2SURP	33.3	33.3	118.29	185.18	0.00144599	0.00161501	0.000832295	0.00187477	0.00105604	0.00169611	0.00148684	0.00192857	0.00167744	0.0011956	0.00155264	0.00104719
Q8N9Q2	SR1IP_HUMAN	SREK1IP1	31.6	31.6	18.177	13.135	3.36528e-05	3.03855e-05	2.89102e-05	5.47127e-05	2.49287e-05	4.38835e-05	0	0	2.39131e-05	0	0	2.7403e-05
Q8N5C6	SRBD1_HUMAN	SRBD1	19.1	19.1	111.77	34.03	0	0	2.55612e-05	0	2.05402e-05	1.30503e-05	4.77471e-05	1.84756e-05	5.7552e-05	0	4.1533e-05	0
Q6ZRS2	SRCAP_HUMAN	SRCAP	0.8	0.8	343.55	2.5943	0	0	0	0	0	0	0	0	0	2.55602e-06	0	0
Q8WXA9	SREK1_HUMAN	SREK1	10.2	10.2	59.38	27.581	2.98429e-05	3.62781e-05	1.4401e-05	3.31402e-05	1.72626e-05	3.21591e-05	1.16362e-05	0	2.1237e-05	0	2.01439e-05	1.58487e-05
P49458	SRP09_HUMAN	SRP9	62.8	62.8	10.112	78.799	0.00220231	0.00187019	0.0021832	0.00173145	0.00193947	0.00167952	0.000858977	0.000844634	0.000864644	0.00103324	0.000960356	0.000725529
P37108	SRP14_HUMAN	SRP14	66.2	66.2	14.57	224.88	0.00613123	0.00475327	0.00683208	0.00584709	0.00672789	0.00436685	0.0045259	0.00287739	0.00454967	0.00285785	0.00506876	0.00309317
P61011	SRP54_HUMAN	SRP54	27.4	27.4	55.704	10.786	0	0	4.43356e-05	3.18607e-05	0	0	3.26459e-05	0	5.24539e-05	0	0	3.91853e-05
Q9UHB9	SRP68_HUMAN	SRP68	10	10	70.729	18.968	0	3.5599e-06	0	0	5.2648e-06	3.96265e-06	8.85027e-06	5.94105e-06	1.21879e-05	5.667e-06	1.12733e-05	0
O76094	SRP72_HUMAN	SRP72	14.6	14.6	74.605	22.386	3.96029e-06	9.56579e-06	1.1655e-05	2.0006e-05	4.3002e-05	1.83539e-05	3.417e-05	4.32475e-05	4.54691e-05	2.05063e-05	3.91981e-05	4.33258e-05
Q96SB4	SRPK1_HUMAN	SRPK1	18.9	18.9	74.324	12.908	2.42956e-05	2.22086e-05	1.78801e-05	2.07336e-05	2.04622e-05	2.80814e-05	4.61258e-05	7.42138e-05	4.83554e-05	4.9805e-05	5.12031e-05	5.45121e-05
P08240	SRPRA_HUMAN	SRPRA	19.4	19.4	69.81	27.178	0	0	0.000172424	0.00011656	0.000169338	0.000100862	0.000190782	8.95134e-05	0.00018621	5.42047e-05	9.9691e-05	9.72363e-05
Q9Y5M8	SRPRB_HUMAN	SRPRB	39.1	39.1	29.702	67.357	0.000103077	0.000198461	0.000431472	0.000272813	0.000368469	0.000201367	0.000472862	0.000363245	0.000459183	0.000462734	0.000478207	0.000451693
Q8IYB3	SRRM1_HUMAN	SRRM1	26.5	26.5	102.33	196.16	0.000830835	0.00109	0.000418626	0.00048709	0.000548343	0.000546791	0.00111751	0.000768221	0.000898086	0.000619353	0.000986894	0.000442749
Q9UQ35	SRRM2_HUMAN	SRRM2	4.9	4.9	299.61	38.656	0.000188719	0.000311662	0.000154667	0.000143202	0.000148166	0.00015297	0.00020407	8.98194e-05	0.000184784	6.99978e-05	0.00018711	7.67002e-05
Q9BXP5	SRRT_HUMAN	SRRT	2.7	2.7	100.45	21.275	0	0	0	0	0	0	0	0	0	0	0	0
O75494	SRS10_HUMAN	SRSF10	24.4	24.4	31.3	15.192	0	0	5.53666e-05	0.000110309	5.01131e-05	8.5274e-05	0.000546321	0.00105343	0.000576221	0.000308026	0.000612252	0.000823344
Q05519	SRS11_HUMAN	SRSF11	12.4	12.4	53.542	10.702	8.84607e-05	6.8121e-05	4.53902e-05	8.90539e-05	3.9766e-05	0.000129263	5.2702e-05	9.49022e-05	6.28916e-05	6.32947e-05	7.99235e-05	2.77574e-05
Q07955	SRSF1_HUMAN	SRSF1	57.7	57.7	27.744	48.174	0	0	9.0403e-05	0.000264257	9.48294e-05	0.000309965	0.00293239	0.00324166	0.00274111	0.00336183	0.00253011	0.00381952
Q01130	SRSF2_HUMAN	SRSF2	24	24	25.476	75.327	3.10088e-05	3.77397e-05	2.4108e-05	3.45893e-05	3.35743e-05	3.84023e-05	0.000787565	0.00095062	0.000707659	0.000694369	0.000683932	0.00041472
P84103	SRSF3_HUMAN	SRSF3	43.3	43.3	19.329	36.887	8.23125e-05	0.00010055	0.000146173	7.33606e-05	0.000145144	8.60601e-05	0.00171798	0.00175227	0.00155559	0.00185226	0.0021999	0.00139368
Q08170	SRSF4_HUMAN	SRSF4	18.8	13.2	56.678	9.8214	0	0	0	0	0	0	1.50368e-05	3.28325e-05	7.31129e-06	0	5.61816e-06	5.70313e-06
Q13243	SRSF5_HUMAN	SRSF5	20.4	17.1	30.891	34.336	0	0	8.60653e-06	1.30645e-05	9.56945e-06	1.68817e-05	0.000301497	0.000332222	0.000326268	0.000132705	0.000300959	0.000365659
Q13247	SRSF6_HUMAN	SRSF6	27.6	19.5	39.586	34.057	6.38062e-05	6.67869e-05	2.29755e-05	5.1072e-05	1.90382e-05	7.25574e-05	0.000849677	0.00133666	0.000659405	0.00114145	0.000821155	0.000560058
Q16629	SRSF7_HUMAN	SRSF7	36.6	36.6	27.366	48.609	0.000234202	0.000310658	0.000648802	0.00151343	0.000479751	0.00115682	0.00429114	0.00518077	0.00414157	0.00379564	0.00429301	0.00301273
Q13242	SRSF9_HUMAN	SRSF9	58.8	58.8	25.542	39.765	0	0	1.7892e-05	6.55458e-05	1.07115e-05	6.79676e-05	0.00134951	0.00113266	0.00149654	0.00165274	0.000981408	0.00160013
Q04837	SSBP_HUMAN	SSBP1	32.4	32.4	17.259	152.21	1.70873e-05	0	2.43875e-05	2.21527e-05	1.85898e-05	1.64329e-05	7.00257e-05	9.73496e-05	6.07761e-05	1.17887e-05	0.000111561	7.3363e-05
Q9NQ55	SSF1_HUMAN	PPAN	9.7	9.7	53.193	24.108	2.38217e-05	4.95111e-05	1.14158e-05	1.11448e-05	0	1.62295e-05	0	0	0	0	2.43212e-05	2.58991e-05
P43307	SSRA_HUMAN	SSR1	9.1	9.1	32.235	26.52	0	0	1.3931e-05	1.18062e-05	2.75386e-05	1.25212e-05	0.000148672	3.10332e-05	0.000138457	2.24081e-06	0.000148999	4.18708e-05
P51571	SSRD_HUMAN	SSR4	31.2	31.2	18.998	26.55	1.40085e-05	1.09787e-05	0.000114039	6.14123e-05	8.93023e-05	4.64711e-05	0.000280512	0.000160338	0.000255207	0.000140885	0.000321297	0.000226769
Q08945	SSRP1_HUMAN	SSRP1	50.9	50.9	81.074	302.43	0.000858685	0.000800445	0.00261247	0.00200687	0.00275939	0.00225405	0.0030262	0.00270256	0.00303624	0.00182796	0.00265808	0.00182391
Q8WVM7	STAG1_HUMAN	STAG1	11.3	2.1	144.43	45.684	0	0	0	1.64103e-05	1.31734e-05	1.06804e-05	2.99017e-05	3.41774e-05	3.11781e-05	1.20819e-05	2.4288e-05	2.05531e-05
Q8N3U4	STAG2_HUMAN	STAG2	26.4	16.7	141.32	176.46	2.36283e-06	1.47631e-06	0.000220849	0.000242172	0.000303145	0.000352062	0.000441747	0.000397871	0.000663559	0.000112754	0.000722605	0.000168388
P42224	STAT1_HUMAN	STAT1	28.9	28.9	87.334	154.65	0	0	8.30581e-05	1.73269e-05	8.65492e-05	3.98603e-05	0.000527804	0.00016478	0.000376011	0.000178191	0.000539858	0.00015124
P40763	STAT3_HUMAN	STAT3	34.9	34.9	88.067	132.72	0	0	0.000229132	4.37517e-05	0.000270646	9.48124e-05	0.000376617	0.000123118	0.000450325	0.000135127	0.000469543	0.000160765
O95793	STAU1_HUMAN	STAU1	9.4	9.4	63.182	35.804	0	0	0	0	0	1.13925e-05	3.18318e-05	7.80356e-05	4.59521e-05	8.64539e-05	3.74029e-05	9.06929e-05
Q9H5V9	STEEP_HUMAN	STEEP1	11.7	11.7	25.624	14.698	0	0	0	4.68882e-05	0	5.72104e-05	0	0	0	2.82501e-05	0	0
Q13586	STIM1_HUMAN	STIM1	38.4	38.4	77.422	60.129	0.000235685	0.000167812	0.00126409	0.000634477	0.00117355	0.000606599	0.00011964	3.8159e-05	8.37546e-05	5.45868e-05	0.000101957	3.12188e-05
O94804	STK10_HUMAN	STK10	33.1	33.1	112.13	175.13	0.000106201	9.55377e-05	0.000186443	4.60952e-05	0.000165082	8.26963e-05	0.00156194	0.000532365	0.00163165	0.000626405	0.0015247	0.000572876
Q9P289	STK26_HUMAN	STK26	5.3	5.3	46.528	26.333	0	0	3.13942e-06	0	5.73801e-06	0	1.61153e-05	0	2.13959e-05	0	2.15652e-05	4.959e-06
Q9UJZ1	STML2_HUMAN	STOML2	32.3	32.3	38.534	28.262	1.58783e-06	1.29619e-06	1.64755e-05	3.72358e-06	5.74354e-06	4.4741e-06	6.61761e-05	5.53768e-05	7.91344e-05	3.0777e-06	6.33509e-05	5.45771e-05
P27105	STOM_HUMAN	STOM	37.2	37.2	31.73	83.554	0	0	0	0	1.52363e-05	4.37657e-06	0.000138344	0.000147059	0.000217913	0.000132247	0.00017564	0.000187632
Q96SI9	STRBP_HUMAN	STRBP	22.9	18.8	73.652	18.732	0	0	0.000137954	0.000125585	0.000174414	0.000173849	0.000396069	0.000557677	0.000441668	0.000785349	0.00050671	0.000717041
Q86Y82	STX12_HUMAN	STX12	10.5	10.5	31.642	13.083	0	0	0	0	0	0	0	0	0	0	0	0
P56962	STX17_HUMAN	STX17	9.9	9.9	33.403	3.0064	0	0	0	0	0	0	0	0	0	0	0	6.0512e-06
Q9P2W9	STX18_HUMAN	STX18	10.1	10.1	38.673	5.415	0	0	0	0	0	0	0	0	0	0	0	0
O00186	STXB3_HUMAN	STXBP3	12.3	12.3	67.764	23.691	0	0	0	0	0	0	0	0	0	0	0	0
Q8IX01	SUGP2_HUMAN	SUGP2	7	7	120.21	61.657	0	0	2.02496e-06	0	2.59438e-06	3.41185e-06	6.45853e-06	6.60015e-06	6.25864e-06	0	6.80743e-06	8.1039e-06
Q06330	SUH_HUMAN	RBPJ	42.4	42.4	55.637	99.933	0	0	0	0	0	0	0.000113695	8.13815e-05	0.000149241	4.00828e-05	0.000142926	7.88092e-05
O94901	SUN1_HUMAN	SUN1	12.8	12.8	90.063	30.274	0	0	0	9.70189e-06	1.30944e-05	9.19571e-06	3.03673e-05	3.52901e-05	2.96643e-05	4.78961e-05	3.17354e-05	7.5088e-05
Q9UH99	SUN2_HUMAN	SUN2	22.9	22.9	80.31	137.75	0	0	1.75832e-05	7.72769e-06	5.18491e-05	6.27416e-06	9.75177e-05	2.99194e-05	0.000162865	0	0.000140744	2.9087e-05
Q15526	SURF1_HUMAN	SURF1	12.3	12.3	33.331	3.3526	0	0	1.02412e-05	6.0992e-06	0	4.95806e-06	0	0	0	0	0	0
O75683	SURF6_HUMAN	SURF6	30.2	30.2	41.45	23.259	4.72014e-05	0.000136591	5.09978e-05	0.000145833	6.57996e-05	0.000177231	8.6644e-05	0.000237057	6.84001e-05	0.000215549	6.09598e-05	0.000267752
O43463	SUV91_HUMAN	SUV39H1	8.7	8.7	47.907	6.0778	0	0	0	0	0	0	0	0	0	1.53379e-05	0	0
Q15022	SUZ12_HUMAN	SUZ12	15	15	83.054	15.151	2.09916e-05	1.62307e-05	4.63963e-05	2.896e-05	5.39051e-05	5.36271e-05	6.26774e-05	7.14888e-05	7.39061e-05	4.47863e-05	6.43678e-05	6.83315e-05
P07814	SYEP_HUMAN	EPRS1	4.7	4.7	170.59	19.453	0	0	0	0	0	0	9.50379e-06	0	9.28237e-06	0	1.37376e-05	0
Q9HCS7	SYF1_HUMAN	XAB2	11.6	11.6	100.01	75.175	0	0	0	0	2.55765e-05	1.91989e-05	4.08901e-05	5.09398e-05	4.18723e-05	1.86423e-05	5.61893e-05	4.60261e-05
Q9Y285	SYFA_HUMAN	FARSA	4.9	4.9	57.563	24.409	2.40636e-06	0	5.84865e-06	5.78926e-06	8.39935e-06	6.19252e-06	1.27629e-05	1.23095e-05	1.32927e-05	0	1.792e-05	1.56664e-05
Q9NSD9	SYFB_HUMAN	FARSB	3.2	3.2	66.115	2.4246	4.17378e-06	0	0	0	0	0	5.54322e-06	0	0	7.00999e-06	0	5.50385e-06
P41252	SYIC_HUMAN	IARS1	4.1	4.1	144.5	5.3765	0	0	0	0	8.73905e-06	6.5099e-06	1.69154e-05	8.94568e-06	2.09343e-05	7.26216e-06	1.90428e-05	0
P56192	SYMC_HUMAN	MARS1	3.4	3.4	101.11	7.3041	0	0	0	0	5.38844e-06	0	6.78032e-06	0	9.45502e-06	0	0	0
Q92797	SYMPK_HUMAN	SYMPK	14.1	14.1	141.15	30.238	5.04191e-06	3.61856e-06	5.39345e-05	4.64308e-05	4.5294e-05	4.64015e-05	4.58638e-05	4.31285e-05	4.70255e-05	1.37654e-05	8.44823e-05	4.04705e-05
Q8WXH0	SYNE2_HUMAN	SYNE2	0.4	0.4	796.43	2.2782	0	0	0	0	0	0	0.000215089	0	0	0	0.000313424	0
Q6ZMZ3	SYNE3_HUMAN	SYNE3	3.8	3.8	112.22	8.8369	0	0	1.84867e-05	1.63979e-05	1.70849e-05	0	4.6396e-05	0	2.614e-05	1.63945e-05	3.26668e-05	0
P26639	SYTC_HUMAN	TARS1	3.3	3.3	83.434	11.838	1.75266e-06	0	2.40237e-06	1.90876e-06	5.00864e-06	1.94184e-06	0	0	0	0	1.98849e-06	0
P26640	SYVC_HUMAN	VARS1	4.4	4.4	140.47	7.838	0	0	0	0	6.7354e-06	0	7.36846e-06	6.48627e-06	8.99299e-06	0	1.02026e-05	6.92795e-06
Q9H061	T126A_HUMAN	TMEM126A	14.9	14.9	21.527	18.842	0	0	1.24228e-05	1.00101e-05	1.5098e-05	8.64081e-06	1.60837e-05	1.02896e-05	1.12458e-05	0	2.06746e-05	1.92861e-05
P29083	T2EA_HUMAN	GTF2E1	5	5	49.452	5.7459	0	0	0	0	0	0	0	0	0	0	0	0
P29084	T2EB_HUMAN	GTF2E2	10.7	10.7	33.043	13.119	0	0	0	0	4.10201e-06	0	2.73529e-06	0	1.55521e-05	0	0	0
P35269	T2FA_HUMAN	GTF2F1	52.2	52.2	58.24	234.61	3.96009e-05	2.22795e-05	0.000402939	5.89734e-05	0.000413094	7.93815e-05	4.81962e-05	3.19906e-05	2.91901e-05	3.4475e-05	2.84882e-05	2.89947e-05
P13984	T2FB_HUMAN	GTF2F2	51.4	51.4	28.38	63.032	0	0	3.71914e-05	2.16228e-05	2.39826e-05	2.37504e-05	3.38753e-05	2.61157e-05	3.00947e-05	2.83918e-05	3.03485e-05	2.15318e-05
Q6P1K8	T2H2L_HUMAN	GTF2H2C; GTF2H2C_2	24.6	24.6	44.452	12.769	0.000290772	0.000297858	0.000168292	8.42281e-05	0.000125028	0.000168014	8.2902e-05	5.63105e-05	0.000146113	7.33304e-05	0.00013883	0.000107851
Q9Y228	T3JAM_HUMAN	TRAF3IP3	12.9	12.9	63.626	26.531	0	0	0	0	0	0	2.36799e-05	2.67718e-05	2.36216e-05	2.98173e-05	2.16201e-05	3.16517e-05
O75528	TADA3_HUMAN	TADA3	18.8	18.8	48.902	35.592	0	0	0	3.73249e-05	0	7.51352e-05	0	0.000102795	0.000110581	0	0.000114475	8.85349e-05
Q13148	TADBP_HUMAN	TARDBP	42.5	42.5	44.739	109.21	2.34754e-05	0	0.000143891	0.000122	0.00013044	0.000162973	0.000426073	0.000540172	0.000543018	0.000447097	0.000447036	0.000556538
Q6P1X5	TAF2_HUMAN	TAF2	4	4	136.97	3.594	0	0	0	0	0	0	0	0	0	0	0	0
Q5VWG9	TAF3_HUMAN	TAF3	16.6	16.6	103.58	27.81	0.000371058	0.000347793	0.000273864	0.000242039	0.000172399	0.000202313	0.000135583	0.000123265	0.000123463	0.000141413	0.000104929	0.000134229
P49848	TAF6_HUMAN	TAF6	6.2	6.2	72.668	3.671	0	0	0	0	0	0	0	1.28545e-05	0	0	0	0
Q7Z7C8	TAF8_HUMAN	TAF8	24.2	24.2	34.262	25.434	0	0	5.50432e-05	2.76769e-05	7.69772e-05	2.5402e-05	0	1.90398e-05	0	0	2.08584e-05	0
Q16594	TAF9_HUMAN	TAF9	15.5	8.3	28.974	5.215	0	0	0	0	0	0	0	0	0	0	0	0
Q7L7X3	TAOK1_HUMAN	TAOK1	7.6	7.6	116.07	12.838	3.34966e-05	0	4.13999e-05	3.02086e-05	4.80067e-05	0	5.22809e-05	0	5.73081e-05	0	0	4.78673e-05
Q9H2K8	TAOK3_HUMAN	TAOK3	17.4	17.4	105.4	107.21	5.34034e-05	2.58902e-05	5.64505e-05	7.86783e-06	6.17123e-05	2.69911e-05	5.76535e-05	2.97166e-05	7.83862e-05	3.83834e-05	0.000103496	3.50949e-05
Q9P031	TAP26_HUMAN	CCDC59	36.9	36.9	28.669	41.96	0.000153658	0.000194537	0.000324946	0.000345187	0.00027352	0.000385692	6.89495e-05	0.000170287	6.84614e-05	0.000194744	7.35274e-05	0.000262295
Q9UK61	TASOR_HUMAN	TASOR	2.2	2.2	189.03	31.973	0	0	0	0	0	0	1.45888e-05	1.69244e-05	1.03239e-05	0	1.37389e-05	1.22004e-05
Q9H6P5	TASP1_HUMAN	TASP1	21.9	21.9	44.455	36.511	0.000217725	0.000202608	4.88373e-05	9.95885e-05	0.000102829	7.48836e-05	3.93122e-05	7.37255e-05	8.2999e-05	4.80502e-05	7.77966e-05	7.94621e-05
Q4KMP7	TB10B_HUMAN	TBC1D10B	23.3	23.3	87.198	73.534	0.000143602	8.98164e-05	0.000287727	0.000162717	0.000194697	0.000119198	3.87776e-05	3.04553e-05	3.40931e-05	2.9179e-05	2.92665e-05	2.01418e-05
Q8IV04	TB10C_HUMAN	TBC1D10C	16.6	16.6	49.712	11.536	1.71325e-05	1.34637e-05	6.7903e-05	1.47202e-05	5.80961e-05	1.51097e-05	1.56205e-05	1.05922e-05	1.52844e-05	8.40035e-06	1.59602e-05	1.33831e-05
Q9BQE3	TBA1C_HUMAN	TUBA1C	48.3	5.3	49.895	3.9368	0	0	0	0	0	0	0	0	0	0	2.18013e-05	0
P68366	TBA4A_HUMAN	TUBA4A	49.3	8.9	49.924	39.719	6.01219e-06	5.44554e-06	3.71575e-05	1.1996e-05	5.82462e-05	1.40853e-05	8.07766e-05	2.80499e-05	7.41488e-05	6.18147e-06	9.25128e-05	4.34613e-05
P68371	TBB4B_HUMAN	TUBB4B	58.2	2.7	49.83	183.93	0.00042578	0.000374128	0.0014183	0.000567526	0.00179756	0.000724932	0.00346204	0.000598059	0.00310667	0.000641664	0.00305297	0.00131278
P07437	TBB5_HUMAN	TUBB	60.1	16.2	49.67	186.67	7.90955e-05	6.79528e-05	0.00032556	0.000153215	0.000354693	0.000132252	0.000622166	0.000385306	0.000692922	0.000171068	0.000629081	0.000420724
Q9BUF5	TBB6_HUMAN	TUBB6	16.8	3.8	49.857	50.251	0	0	0	0	0	0	0	0	0	0	1.25525e-05	0
Q3ZCM7	TBB8_HUMAN	TUBB8	22.7	7.4	49.775	4.8622	1.752e-05	0	0.000168081	5.03744e-05	0.000200119	4.87258e-05	0.000147596	9.93563e-05	0.000277677	0	0.000267977	7.4581e-05
P23258	TBG1_HUMAN	TUBG1	31.5	31.5	51.169	22.247	0	0	3.80885e-05	2.11928e-05	3.61181e-05	3.03764e-05	0.000125605	0.000115707	0.000135905	2.3934e-05	8.71744e-05	0.000108052
Q9Y4P3	TBL2_HUMAN	TBL2	28	28	49.797	36.559	0	0	6.59037e-05	3.88729e-05	9.13405e-05	6.73403e-05	0.000149468	0.000189288	0.000310442	0.000187004	0.000188693	0.000273506
Q12788	TBL3_HUMAN	TBL3	17.9	17.9	89.034	22.522	0.000149331	6.05427e-06	0	0	0	0	2.99333e-05	1.9927e-05	2.66429e-05	1.2376e-05	4.30769e-05	2.21836e-05
P20226	TBP_HUMAN	TBP	5.7	5.7	32.702	9.4222	0	0	4.81446e-06	5.70466e-06	7.41135e-06	5.54187e-06	1.21067e-05	0	0	0	6.13643e-06	6.42298e-06
Q3YBR2	TBRG1_HUMAN	TBRG1	22.6	22.6	44.945	31.037	6.36566e-05	2.39683e-05	8.73426e-05	6.95866e-05	6.35224e-05	0.000106358	2.83062e-05	2.69123e-05	3.09404e-05	0	0	2.73119e-05
P23193	TCEA1_HUMAN	TCEA1	19.3	19.3	33.969	24.357	0	0	0	0	0	0	0	0	0	0	0	0
Q9UGU0	TCF20_HUMAN	TCF20	1.8	1.8	211.77	6.4073	0	0	0	0	0	0	0	0	0	0	0	0
Q13428	TCOF_HUMAN	TCOF1	10.6	10.6	152.1	94.675	0.000465407	0.000452934	0.00037645	0.00038223	0.000341312	0.000333967	0.00107301	0.000630476	0.000794484	0.000664548	0.000719109	0.00054168
P53999	TCP4_HUMAN	SUB1	48	48	14.395	46.895	0	0	8.3782e-05	5.23268e-05	0	0	0.00091937	0.000376615	0.000570253	0.00042357	0.000860389	0.000349468
P17987	TCPA_HUMAN	TCP1	31.5	31.5	60.343	79.031	5.3006e-05	2.03906e-05	0.000102247	2.51002e-05	0.000218585	4.92898e-05	1.36168e-05	0	3.39292e-05	5.12762e-06	3.45245e-05	1.3178e-05
P78371	TCPB_HUMAN	CCT2	20.6	20.6	57.488	38.214	2.37639e-05	1.56309e-05	3.8696e-05	1.93534e-05	4.1108e-05	1.48607e-05	2.60299e-05	1.9527e-05	1.8038e-05	3.12322e-06	2.18204e-05	2.10761e-05
P50991	TCPD_HUMAN	CCT4	13.9	13.9	57.924	14.509	3.96269e-05	2.36546e-05	1.78966e-05	1.24508e-05	3.14581e-05	1.0361e-05	1.91695e-05	2.39652e-05	1.86711e-05	9.98371e-06	3.02834e-05	2.49614e-05
P48643	TCPE_HUMAN	CCT5	6.1	6.1	59.67	33.423	0	0	0	0	0	0	0	0	0	0	3.68122e-06	0
P49368	TCPG_HUMAN	CCT3	21.8	21.8	60.533	20.885	0.000140863	0.000151597	0.000136222	3.11358e-05	0.000131437	3.88984e-05	3.1027e-05	3.18773e-05	3.20388e-05	2.32357e-05	3.02898e-05	2.97068e-05
P50990	TCPQ_HUMAN	CCT8	7.7	7.7	59.62	10.757	0	1.75372e-05	0	6.73233e-06	0	6.75268e-06	0	0	0	0	0	0
P40227	TCPZ_HUMAN	CCT6A	26	26	58.024	105.56	0.000131638	7.56994e-05	0.000220693	0.000130618	0.000229615	0.000114514	0.000112295	0.000114654	0.000153007	5.01959e-05	0.000115654	0.000139038
O14776	TCRG1_HUMAN	TCERG1	18.8	18.8	123.9	96.768	0.000542336	0.000492359	0.000435302	0.000374486	0.000497428	0.000340579	0.00081551	0.0003649	0.000686328	0.000358468	0.000770234	0.000337015
Q9H147	TDIF1_HUMAN	DNTTIP1	30.7	30.7	37.013	82.18	0	0	3.01875e-05	3.52339e-05	3.15884e-05	3.1862e-05	0.000204971	9.03564e-05	0.00017978	3.05816e-05	7.01297e-05	6.1043e-05
Q5QJE6	TDIF2_HUMAN	DNTTIP2	25.8	25.8	84.468	63.572	6.55934e-05	6.1955e-05	0.000114928	0.000172121	0.000142241	0.000194157	0.000232811	0.000290379	0.000224468	0.000195835	0.000219531	0.000361056
Q9NYB0	TE2IP_HUMAN	TERF2IP	48.6	48.6	44.259	249.22	4.0796e-05	4.27339e-05	0.000131595	0.000124322	0.000170957	0.000175411	0.000499391	0.000385906	0.000483679	0.000385428	0.000489141	0.000373065
P42680	TEC_HUMAN	TEC	5.4	5.4	73.58	2.3919	0	0	0	0	0	0	0	0	0	0	0	0
Q96QE5	TEFM_HUMAN	TEFM	11.7	11.7	41.676	22.433	1.08241e-05	0	2.26631e-05	0	1.36276e-05	9.93362e-06	3.48988e-05	2.9507e-05	6.41152e-05	0	5.07629e-05	2.13074e-05
Q15554	TERF2_HUMAN	TERF2	54.2	54.2	59.593	163.87	0.000211185	0.000241726	0.000444373	0.000475001	0.000440271	0.000530792	0.0012288	0.00103757	0.00110132	0.00109945	0.00111487	0.00108412
Q9NXF1	TEX10_HUMAN	TEX10	18.4	18.4	105.67	30.144	0	0	1.2191e-05	1.49559e-05	1.83548e-05	1.67684e-05	5.98596e-05	0.000123877	7.55575e-05	1.97984e-05	6.86408e-05	0.000125342
Q00403	TF2B_HUMAN	GTF2B	11.1	11.1	34.833	1.547	0	0	0	0	0	0	0	0	0	0	0	0
P32780	TF2H1_HUMAN	GTF2H1	44.9	44.9	62.031	134.95	0.000176057	0.000172824	0.000167293	0.000139334	0.000281469	0.000127148	5.89788e-05	6.14964e-05	8.2755e-05	1.17262e-05	3.99662e-05	4.06813e-05
Q13889	TF2H3_HUMAN	GTF2H3	36	36	34.378	53.319	9.14251e-05	0.000111452	7.81094e-05	5.92922e-05	7.24545e-05	5.27535e-05	5.76184e-05	3.29344e-05	8.2426e-05	3.68347e-05	7.68499e-05	4.40515e-05
Q92759	TF2H4_HUMAN	GTF2H4	24.7	24.7	52.186	38.544	0.000212076	5.09769e-05	0.000191363	5.62024e-05	0.000264573	0.000137766	6.54216e-05	4.73639e-05	0.000139783	3.52903e-05	9.32196e-05	6.58272e-05
Q12789	TF3C1_HUMAN	GTF3C1	8.7	8.7	238.87	52.119	8.6254e-06	8.70579e-06	1.88532e-05	2.19001e-05	2.72394e-05	1.9422e-05	8.36413e-05	9.07043e-05	0.000103542	1.41017e-05	0.000112871	5.96028e-05
Q8WUA4	TF3C2_HUMAN	GTF3C2	13.2	13.2	100.68	16.839	0	0	0	0	0	3.70157e-05	0	0	8.15377e-05	0	8.39209e-05	0
Q9Y5Q9	TF3C3_HUMAN	GTF3C3	6.1	6.1	101.27	64.754	0	0	0	2.9873e-06	5.85336e-06	3.4496e-06	3.05954e-06	5.56544e-06	5.53414e-06	0	6.96972e-06	4.95319e-06
Q9UKN8	TF3C4_HUMAN	GTF3C4	19.2	19.2	91.981	23.106	3.33437e-05	2.19484e-05	3.82635e-05	0	2.97665e-05	3.80829e-05	4.43665e-05	3.43066e-05	4.68804e-05	5.04248e-05	8.2548e-05	4.59987e-05
Q9Y5Q8	TF3C5_HUMAN	GTF3C5	5.4	5.4	59.57	2.0582	0	0	0	0	0	0	0	0	0	0	0	0
Q04206	TF65_HUMAN	RELA	7.6	7.6	60.218	6.6357	0	0	0	0	0	0	0	0	0	0	0	0
Q00059	TFAM_HUMAN	TFAM	24	24	29.096	25.76	0.000249855	0.000208943	0.000185352	0.000170787	0.000186886	0.000111676	0.000255082	0.000104353	0.000206715	0.000201541	0.000187531	0
Q01664	TFAP4_HUMAN	TFAP4	12.4	12.4	38.725	18.3	0	0	0	0	0	0	0	0	8.07971e-06	0	8.0832e-06	0
Q8WVM0	TFB1M_HUMAN	TFB1M	8.4	8.4	39.542	15.282	0	0	1.04299e-05	0	0	0	0	0	0	0	0	0
Q9H5Q4	TFB2M_HUMAN	TFB2M	6.3	6.3	45.348	2.3465	2.99666e-06	2.80724e-06	0	0	0	3.41846e-06	4.61352e-06	3.74043e-06	4.66239e-06	2.45371e-06	4.7568e-06	5.07362e-06
Q12800	TFCP2_HUMAN	TFCP2	19.3	15.7	57.255	72.322	0	0	0	0	0	0	0.000124143	0.000174026	0.000136017	0.000112173	9.84687e-05	0.000192896
P19484	TFEB_HUMAN	TFEB	20	20	52.864	19.604	0	0	4.76012e-05	2.72354e-05	6.1419e-05	4.97252e-05	3.54193e-05	1.95678e-05	3.25993e-05	0	2.96174e-05	0
O95379	TFIP8_HUMAN	TNFAIP8	19.7	19.7	23.003	44.348	0	0	6.11959e-07	5.87879e-06	1.46517e-05	3.30657e-06	4.08609e-06	2.32366e-06	1.8058e-05	0	1.15827e-05	4.48844e-06
P02786	TFR1_HUMAN	TFRC	2.9	2.9	84.87	4.1664	0	3.07395e-06	2.90724e-06	0	3.42843e-06	0	7.78464e-06	3.32211e-06	7.14565e-06	3.89822e-06	7.61379e-06	4.52878e-06
Q96EK4	THA11_HUMAN	THAP11	5.7	5.7	34.455	2.5013	0	0	4.51951e-06	5.13157e-06	0	0	8.20165e-06	8.61675e-06	8.33993e-06	1.81237e-05	8.95106e-06	9.74174e-06
P24752	THIL_HUMAN	ACAT1	10.3	10.3	45.199	6.055	0	0	0	0	0	0	0	0	2.54919e-06	0	1.85771e-06	0
Q8NI27	THOC2_HUMAN	THOC2	14.1	14.1	182.77	146.37	2.61427e-05	2.63331e-05	0.000250893	0.000404544	0.000353281	0.000272258	9.43454e-05	7.9614e-05	8.75066e-05	0.000122131	0.000115414	8.35638e-05
Q86V81	THOC4_HUMAN	ALYREF	41.6	41.6	26.888	138.9	0	0	7.92758e-05	2.59232e-05	1.43327e-05	0	0.000149772	0.000442944	0.000116159	0.000293867	9.87162e-05	0.000407303
Q13769	THOC5_HUMAN	THOC5	6.9	6.9	78.507	4.1691	0	0	0	0	0	0	0	0	6.12089e-06	0	0	0
Q86W42	THOC6_HUMAN	THOC6	17.6	17.6	37.535	6.621	0	0	0	4.09339e-06	0	0	0	0	6.5963e-06	3.34026e-06	1.04752e-05	1.38001e-05
Q9P016	THYN1_HUMAN	THYN1	22.2	22.2	25.697	6.7273	0	0	0	0	0	0	0.000127734	7.89704e-05	8.00764e-05	5.30169e-05	7.63957e-05	5.37054e-05
Q01085	TIAR_HUMAN	TIAL1	21.1	21.1	41.59	44.436	0	0	0	0	2.00593e-05	0	5.27453e-05	3.49014e-05	6.02018e-05	2.81497e-05	6.43856e-05	4.81772e-05
Q13263	TIF1B_HUMAN	TRIM28	30.1	30.1	88.549	160.22	7.06675e-05	6.66366e-05	0.000445381	0.000421869	0.000472355	0.000496824	0.000776909	0.000454581	0.000684014	0.000460277	0.000646076	0.000439273
Q96DA6	TIM14_HUMAN	DNAJC19	28.4	28.4	12.498	22.772	0	0	0	0	0	0	0	0	6.5285e-05	4.86604e-05	0	0
Q9Y3D7	TIM16_HUMAN	PAM16	39.2	39.2	13.825	72.731	0	0	8.21684e-05	8.91511e-05	9.64568e-05	6.4494e-05	9.70615e-05	7.9308e-05	0.00014256	4.01858e-05	0.000112772	0.000126197
O43615	TIM44_HUMAN	TIMM44	24.8	24.8	51.355	27.814	0	0	9.37895e-05	3.68181e-05	0.000101397	4.70841e-05	0.000106067	2.98786e-05	0.000106731	2.96086e-05	0.000116322	4.99239e-05
Q8WZ42	TITIN_HUMAN	TTN	0.1	0.1	3816	2.0347	0	0	0	0	0	0	0	0	0	0	0	0
Q9UKI8	TLK1_HUMAN	TLK1	7.3	6.1	86.699	4.1462	0	0	0	0	0	0	0	0	0	0	0	0
Q7L0Y3	TM10C_HUMAN	TRMT10C	12.7	12.7	47.346	3.7794	0	1.57499e-05	4.87905e-05	3.31694e-05	3.70276e-05	3.77206e-05	2.08936e-05	2.81212e-05	1.78641e-05	1.9278e-05	0	2.16048e-05
Q6NUQ4	TM214_HUMAN	TMEM214	17.1	17.1	77.15	46.796	0	0	6.66844e-05	5.40681e-05	7.50299e-05	3.7469e-05	4.0841e-05	4.09508e-05	3.60886e-05	6.90372e-05	4.57027e-05	4.02073e-05
Q96EY4	TMA16_HUMAN	TMA16	37.9	37.9	23.864	103.65	0.000106214	6.3187e-05	0.000370467	0.000341911	0.00041261	0.000355007	0.00108697	0.000621967	0.000942036	0.00027823	0.000977121	0.000756076
Q9UM00	TMCO1_HUMAN	TMCO1	15.4	15.4	21.175	2.0909	0	0	0.000116815	4.28598e-05	5.80487e-05	4.05616e-05	6.56146e-05	7.56335e-05	7.39649e-05	0	8.27126e-05	7.4262e-05
Q9BVK6	TMED9_HUMAN	TMED9	29.4	22.1	27.277	19.086	0	0	5.55783e-05	2.17403e-05	4.63892e-05	0	9.30119e-05	5.20253e-05	0.000131113	3.77521e-05	0.000128623	5.66086e-05
P49755	TMEDA_HUMAN	TMED10	26.5	26.5	24.976	7.3112	1.21003e-05	1.27528e-05	4.99963e-05	1.28958e-05	2.66627e-05	1.34964e-05	8.55432e-05	2.33953e-05	3.21164e-05	1.90324e-05	9.24528e-05	2.4803e-05
P57088	TMM33_HUMAN	TMEM33	8.9	8.9	27.978	8.3036	0	0	2.72801e-05	1.9334e-05	2.86654e-05	1.96852e-05	4.95297e-05	4.86091e-05	7.87228e-05	4.73942e-05	5.90511e-05	5.77468e-05
Q9BTV4	TMM43_HUMAN	TMEM43	12.2	12.2	44.875	4.2024	0	0	0	0	0	0	0	0	0	0	0	0
P28289	TMOD1_HUMAN	TMOD1	8.4	8.4	40.569	18.559	0	0	0	0	0	0	2.72453e-06	0	1.51693e-06	0	1.50658e-06	1.47868e-06
Q9NYL9	TMOD3_HUMAN	TMOD3	13.1	13.1	39.594	35.266	0	0	0	0	0	0	8.2964e-06	8.43263e-06	2.08667e-05	0	1.2007e-05	7.81655e-06
Q9H3N1	TMX1_HUMAN	TMX1	20.4	20.4	31.791	8.1398	0	0	0	0	1.83874e-05	0	0	0	0	0	0	0
Q9Y320	TMX2_HUMAN	TMX2	9.1	9.1	34.037	2.9951	0	0	0	0	0	0	0	1.58129e-05	0	0	0	0
Q9UKE5	TNIK_HUMAN	TNIK	2.9	2.3	154.94	12.629	0	0	0	0	0	0	0	0	0	0	0	0
Q9Y5L0	TNPO3_HUMAN	TNPO3	3.9	3.9	104.2	8.4202	0	0	2.12758e-06	0	5.16565e-06	0	3.35875e-06	0	6.77696e-06	0	5.99685e-06	2.05588e-06
P25445	TNR6_HUMAN	FAS	12.8	12.8	37.732	6.7683	0	0	0	0	0	0	0	0	0	0	0	0
Q96GM8	TOE1_HUMAN	TOE1	24.3	24.3	56.547	39.418	2.19959e-05	0	0	0	0	1.57664e-05	5.94209e-05	5.76078e-05	0	0.000118662	0	7.39054e-05
Q5JTV8	TOIP1_HUMAN	TOR1AIP1	22	22	66.248	51.754	1.73605e-05	0	0.000137771	4.27618e-05	0.000157498	4.40771e-05	0.000205568	9.14612e-05	0.000216824	0.0001712	0.000190568	0.000127553
Q9NS69	TOM22_HUMAN	TOMM22	48.6	48.6	15.521	11.11	0	0	2.42097e-05	1.43263e-05	2.45998e-05	0	0	1.69561e-05	2.72122e-05	0	3.55491e-05	1.86173e-05
O96008	TOM40_HUMAN	TOMM40	33.5	33.5	37.893	13.814	0	0	1.61878e-05	9.74781e-06	1.61724e-05	9.35989e-06	3.70031e-05	2.46802e-05	6.78484e-05	2.90442e-05	5.61918e-05	2.82621e-05
O94826	TOM70_HUMAN	TOMM70	3.8	3.8	67.454	2.2791	0	0	0	0	0	0	0	0	0	0	0	0
P11387	TOP1_HUMAN	TOP1	66.3	66.3	90.725	323.31	0.140624	0.134806	0.135177	0.128367	0.15494	0.154594	0.0122143	0.0129587	0.00985036	0.015381	0.00883738	0.0122779
P11388	TOP2A_HUMAN	TOP2A	50.6	43.9	174.38	323.31	0.00229543	0.00210253	0.00435036	0.0052378	0.00490416	0.00311366	0.00673669	0.00491076	0.00649071	0.00321418	0.00706477	0.00307197
Q02880	TOP2B_HUMAN	TOP2B	39.9	33.6	183.26	323.31	0.000434321	0.000492731	0.00096969	0.00103191	0.00119725	0.000588772	0.00110271	0.000866559	0.00129024	0.000435738	0.00128815	0.000537282
O94842	TOX4_HUMAN	TOX4	8.1	8.1	66.194	11.589	0	0	0	0	0	0	0	0	0	0	0	0
Q12888	TP53B_HUMAN	TP53BP1	3.1	3.1	213.57	8.0955	0	0	0	0	1.66523e-05	1.28576e-05	2.3322e-05	2.4645e-05	3.20038e-05	0	3.29539e-05	2.0045e-05
Q8WVP5	TP8L1_HUMAN	TNFAIP8L1	37.1	37.1	20.827	14.745	0	0	4.74528e-05	3.84314e-05	0.000146112	5.54339e-05	3.52076e-05	2.73632e-05	2.57997e-05	0	4.16644e-05	2.58147e-05
P06753	TPM3_HUMAN	TPM3	13	7.7	32.95	2.9909	0	0	0	0	0	0	3.11299e-05	9.81496e-05	0	0.000141607	2.74854e-05	5.86332e-05
P67936	TPM4_HUMAN	TPM4	14.1	8.1	28.521	2.2222	0	0	0	0	0	0	0	0	0	0	0	1.68707e-05
O15533	TPSN_HUMAN	TAPBP	4.7	4.7	47.625	1.974	0	0	2.20995e-05	1.42751e-05	2.36271e-05	1.62295e-05	0.000118622	0	4.82203e-05	3.11662e-05	4.85607e-05	2.68539e-05
Q9ULW0	TPX2_HUMAN	TPX2	58	58	85.652	297	0	1.70696e-06	3.48944e-05	6.29753e-06	1.43169e-05	5.03328e-06	8.91788e-05	3.12972e-05	0.000169621	2.95329e-05	5.38965e-05	1.55205e-05
Q9Y2W1	TR150_HUMAN	THRAP3	22.8	22.8	108.66	47.697	0.000153179	0.000128453	8.7689e-05	0.000147511	8.24273e-05	0.000189384	0.000559772	0.00118155	0.000458607	0.00068943	0.000461633	0.000795316
Q13595	TRA2A_HUMAN	TRA2A	18.8	18.8	32.688	28.416	0	0	9.04854e-06	0	7.52293e-06	1.33751e-05	5.69972e-05	0.00010931	0.000117815	5.35003e-05	0.000109004	7.1172e-05
P62995	TRA2B_HUMAN	TRA2B	37.8	37.8	33.665	86.154	6.27134e-05	3.98498e-05	5.42662e-05	9.51645e-05	7.3199e-05	0.000143307	0.000304293	0.000456065	0.000424928	0.000127977	0.000302362	0.000348625
Q13077	TRAF1_HUMAN	TRAF1	5.8	5.8	46.163	9.6965	0	0	0	0	0	0	1.4087e-05	0	1.44549e-05	1.57182e-05	1.38741e-05	0
Q9NSU2	TREX1_HUMAN	TREX1	32.2	32.2	33.212	14.763	0	0	4.15208e-05	1.90532e-05	1.54871e-05	1.67068e-05	0.000438343	0.000581528	0.000463149	0.000564851	0.000321131	0.000544472
P02788	TRFL_HUMAN	LTF	9.9	9.9	78.181	14.604	0	0	0	0	1.65714e-05	0	0	0	0	0	0	0
Q8IYM9	TRI22_HUMAN	TRIM22	7	7	56.947	5.0001	0	0	0	0	0	0	5.48414e-06	0	5.96201e-06	0	6.08246e-06	4.22285e-06
Q14669	TRIPC_HUMAN	TRIP12	11.1	6.9	220.43	43.618	5.34014e-06	3.74783e-06	4.99029e-05	4.52846e-05	5.85731e-05	4.37952e-05	0.000123734	0.000128296	0.000128661	5.29412e-05	0.000140208	0.000110336
Q7Z2T5	TRM1L_HUMAN	TRMT1L	4.4	4.4	81.746	28.209	0	0	0	0	0	3.04477e-06	8.67106e-06	9.95138e-06	9.96495e-06	0	1.24659e-05	1.22232e-05
Q86TN4	TRPT1_HUMAN	TRPT1	17	17	27.742	41.094	0	0	0	0	0	0	0	0	0	0	0	0
Q2NL82	TSR1_HUMAN	TSR1	40.2	40.2	91.809	106.22	0.000598228	0.000688362	0.000520726	0.000934338	0.000647558	0.000953834	0.000447572	0.000121871	0.000504084	7.38939e-05	0.000573682	8.94885e-05
Q9UJK0	TSR3_HUMAN	TSR3	10.6	10.6	33.596	3.547	0	0	0	0	0	0	0	0	0	0	0	0
Q6PGP7	TTC37_HUMAN	SKIC3	2.1	2.1	175.48	17.704	0	0	0	0	0	0	0	0	0	0	0	3.44318e-06
Q15361	TTF1_HUMAN	TTF1	16.6	16.6	103.05	37.538	0.000145203	0.000193083	7.99676e-05	0.000123157	9.15993e-05	0.000141558	6.40788e-05	7.59304e-05	5.57142e-05	7.75813e-05	5.63296e-05	7.00201e-05
Q9UNY4	TTF2_HUMAN	TTF2	5.9	5.9	129.59	22.948	0	0	7.08323e-06	7.14842e-06	6.97497e-06	7.44794e-06	1.31992e-05	2.86504e-05	1.98959e-05	6.75017e-06	1.1085e-05	3.00088e-05
P40222	TXLNA_HUMAN	TXLNA	19.8	19.8	61.89	68.942	5.14679e-05	5.80504e-05	0	0	1.11055e-05	0	6.31032e-05	4.12816e-05	7.28515e-05	2.55021e-05	4.13212e-05	5.17765e-05
Q9NUQ3	TXLNG_HUMAN	TXLNG	15	11.6	60.585	13.545	0	3.54422e-05	0	0	0	0	4.00444e-05	0	0	0	0	0
Q9BZA5	TXNG2_HUMAN	TXLNGY	22.9	9.2	14.631	-2	0	0	0	0	0	0	0	0	0	0	0	0
P53007	TXTP_HUMAN	SLC25A1	19	19	34.012	11.318	1.23874e-05	9.73707e-06	5.67337e-05	2.95816e-05	4.20313e-05	1.90017e-05	2.98596e-05	4.0544e-05	3.03011e-05	2.08919e-05	3.40295e-05	2.56723e-05
P25490	TYY1_HUMAN	YY1	23.2	16.2	44.712	29.67	0.000372414	0.000188479	0.000316223	0.000243276	0.000372508	0.000217954	0.000214727	0.000258959	0.000190552	0.000178464	0.00021051	0.000263594
O15391	TYY2_HUMAN	YY2	12.1	4.3	41.347	1.6246	0	0	0	0	0	0	0	0	0	0	0	0
Q01081	U2AF1_HUMAN	U2AF1	55.8	42.9	27.872	57.258	0.000455776	0.000398443	0.000965475	0.00103324	0.000919301	0.000882131	0.00142169	0.00161687	0.00127247	0.00114752	0.00133165	0.00122608
P26368	U2AF2_HUMAN	U2AF2	50.7	50.7	53.516	211.49	0.000127297	0.000143171	0.000560153	0.000645206	0.000600267	0.000686002	0.00410878	0.00366577	0.00595313	0.0021849	0.00540228	0.00298812
Q8WU68	U2AF4_HUMAN	U2AF1L4	25	10.9	25.743	-2	0	0	0	0	0	0	0	0	0	0	0	1.08917e-05
O43818	U3IP2_HUMAN	RRP9	21.3	21.3	51.84	21.603	0	0	4.21421e-05	0	0	0	0	0	9.07744e-05	0	7.05189e-05	9.67714e-05
O75643	U520_HUMAN	SNRNP200	11.2	11.2	244.5	84.687	0.000121767	5.63058e-05	7.70666e-05	8.11693e-05	0.000159552	9.39825e-05	0.000107929	0.000141008	0.000137443	7.12014e-05	0.000111998	8.46644e-05
Q15029	U5S1_HUMAN	EFTUD2	76.3	75.3	109.43	323.31	0.00774006	0.00823222	0.00535212	0.00562492	0.00774917	0.00768323	0.00235407	0.00198466	0.00295379	0.00133198	0.00371733	0.00189238
Q9BZF9	UACA_HUMAN	UACA	5.9	5.9	162.5	30.659	0	0	0	0	5.12685e-05	0	0	0	0	0	0	0
P17480	UBF1_HUMAN	UBTF	34.7	34.7	89.405	214.91	0.00132502	0.00168425	0.00137212	0.00185967	0.0015574	0.00196326	0.00584606	0.00583216	0.00519147	0.00663905	0.00395732	0.00584236
Q9NZI7	UBIP1_HUMAN	UBP1	14.3	10.9	60.49	12.42	0	0	1.33015e-05	0	1.59947e-05	0	3.42601e-05	4.19071e-05	3.2787e-05	0	2.70018e-05	3.76118e-05
Q6ZU65	UBN2_HUMAN	UBN2	2.9	2.9	146.09	3.9922	2.84684e-06	0	5.0263e-06	7.06409e-06	5.61339e-06	4.88588e-06	4.11323e-06	4.5798e-06	0	0	0	0
Q14694	UBP10_HUMAN	USP10	3.4	3.4	87.133	2.2231	0	0	0	0	0	0	0	1.95995e-05	2.27508e-05	2.59106e-05	0	1.93841e-05
O75317	UBP12_HUMAN	USP12	8.4	8.4	42.857	8.6057	0	0	0	0	0	0	0	0	1.32401e-05	0	0	0
Q14157	UBP2L_HUMAN	UBAP2L	6.3	6.3	114.53	4.9789	0	0	0	0	1.47366e-05	0	2.12761e-05	3.98971e-05	2.78427e-05	0	0	3.06662e-05
Q9Y6I4	UBP3_HUMAN	USP3	13.8	13.8	58.896	7.4202	0	0	2.10037e-05	1.78152e-05	4.48329e-05	2.3406e-05	4.34647e-05	3.91651e-05	5.3177e-05	1.69183e-05	3.01023e-05	2.51927e-05
Q9P275	UBP36_HUMAN	USP36	4.9	4.9	122.91	10.576	0	0	0	0	0	0	0	0	0	5.05587e-05	0	0
Q86UV5	UBP48_HUMAN	USP48	6.5	6.5	119.03	21.037	0	0	4.32507e-06	0	3.33946e-06	4.11853e-06	1.87414e-05	8.40578e-06	1.69659e-05	0	2.6762e-05	8.27674e-06
Q93009	UBP7_HUMAN	USP7	5.9	5.9	128.3	10.11	1.34502e-05	4.10691e-06	8.09736e-06	0	0	0	0	0	0	0	0	0
O94874	UFL1_HUMAN	UFL1	6.4	6.4	89.594	4.2679	0	0	0	0	1.00272e-05	0	0	0	5.79924e-06	0	0	0
Q96T88	UHRF1_HUMAN	UHRF1	33.7	32.4	89.813	136.53	0	0	1.47208e-05	1.83556e-05	5.32188e-06	2.06194e-05	0.000207018	0.000488538	0.000157398	0.000246172	0.000162473	0.000308963
Q96RL1	UIMC1_HUMAN	UIMC1	5.3	5.3	79.727	3.0291	0	0	0	0	0	0	0	0	0	0	0	0
Q14146	URB2_HUMAN	URB2	3.9	3.9	170.54	12.525	0	0	6.09045e-06	0	0	6.47456e-06	0	7.85647e-06	9.45727e-06	1.1278e-05	0	7.11241e-06
Q92738	US6NL_HUMAN	USP6NL	5.6	5.6	94.103	28.904	2.98489e-05	3.7182e-05	1.00213e-05	0	2.97141e-05	6.18832e-06	0	0	0	0	0	0
P22415	USF1_HUMAN	USF1	9.4	9.4	33.538	8.3843	0	0	1.10805e-05	0	1.50713e-05	0	3.89542e-05	1.61664e-05	1.80105e-05	0	1.97113e-05	0
Q9BVJ6	UT14A_HUMAN	UTP14A	45.3	45.3	87.977	295.46	0.000119408	0.000103014	0.000167953	0.000239028	0.000377159	0.000363679	0.000489355	0.000858661	0.000656991	0.00061525	0.000507335	0.000696737
Q9Y3A2	UTP11_HUMAN	UTP11	15.8	15.8	30.446	4.8327	0	9.2004e-06	0	1.08304e-05	0	0	0	2.27993e-05	0	4.8133e-05	0	3.41151e-05
Q8TED0	UTP15_HUMAN	UTP15	31.1	31.1	58.414	34.231	0	1.9372e-05	2.27309e-05	0	2.18763e-05	2.22817e-05	2.46625e-05	2.61033e-05	4.20124e-05	2.38265e-05	4.35094e-05	2.80274e-05
Q9Y5J1	UTP18_HUMAN	UTP18	45.7	45.7	62.003	100.29	0.000174382	0.000205517	0.000140703	0.00014593	0.000176083	0.00016697	0.000591449	0.000712962	0.000646019	0.000566991	0.000675562	0.0005895
O75691	UTP20_HUMAN	UTP20	8.4	5	318.38	30.216	0	0	2.75193e-05	3.11843e-05	3.26697e-05	2.17231e-05	5.97122e-05	0.00010577	9.47716e-05	4.16799e-05	8.44262e-05	5.69242e-05
Q9BRU9	UTP23_HUMAN	UTP23	32.5	32.5	28.402	18.158	5.85134e-05	0.000116572	5.6566e-05	8.00426e-05	6.10073e-05	5.05827e-05	4.82524e-05	3.32018e-05	5.5519e-05	3.86309e-05	5.03125e-05	3.37721e-05
Q969X6	UTP4_HUMAN	UTP4	33.8	33.8	76.889	163.39	0.000841138	0.000521879	3.37508e-05	1.74514e-05	5.29107e-05	4.38728e-05	1.28249e-05	7.98077e-06	2.40982e-05	0	3.50323e-05	8.09603e-06
Q9NYH9	UTP6_HUMAN	UTP6	18.8	18.8	70.193	98.733	0	0	3.12778e-05	3.66e-05	4.81904e-05	4.87642e-05	4.33161e-05	8.09951e-05	4.90522e-05	0.000124473	5.74358e-05	0.000113355
Q8NBZ7	UXS1_HUMAN	UXS1	10.2	10.2	47.576	3.9217	0	0	0	0	0	0	0	0	0	0	5.3048e-06	0
P61421	VA0D1_HUMAN	ATP6V0D1	9.7	9.7	40.329	10.441	0	0	0	0	0	0	0	0	0	0	1.16196e-05	0
P51809	VAMP7_HUMAN	VAMP7	14.1	14.1	24.935	5.8222	0	0	0	0	1.2013e-05	0	0	0	0	0	0	0
Q9BV40	VAMP8_HUMAN	VAMP8	24	24	11.438	6.9635	0	7.93413e-06	4.10343e-05	2.7427e-05	3.58999e-05	2.3894e-05	2.45619e-05	1.51399e-05	0	0	0	1.43208e-05
Q9P0L0	VAPA_HUMAN	VAPA	47.8	47.8	27.893	42.344	0	2.15427e-05	0.00044572	0.000261634	0.000389829	0.000132787	0.000645818	0.00046539	0.000676407	0.00060877	0.000662306	0.000717462
O95292	VAPB_HUMAN	VAPB	31.7	31.7	27.228	11.601	0	0	0.000216661	9.77695e-05	9.53883e-05	7.82688e-05	8.46168e-05	4.8114e-05	3.99732e-05	5.46027e-05	8.7191e-05	6.27441e-05
P21796	VDAC1_HUMAN	VDAC1	78.1	78.1	30.772	323.31	0.000230002	0.000375318	0.00105344	0.00037498	0.00113761	0.000417001	0.00535583	0.00348516	0.00533109	0.00372406	0.00524547	0.00439353
P45880	VDAC2_HUMAN	VDAC2	57.5	57.5	31.566	149.96	0.000122106	0.000198263	0.000576243	0.000208096	0.000621528	0.000188135	0.00195847	0.00125814	0.00187687	0.00142901	0.00171213	0.00144598
Q9Y277	VDAC3_HUMAN	VDAC3	45.9	45.9	30.658	169.18	0	1.13693e-05	9.23143e-05	2.56866e-05	8.07811e-05	1.96299e-05	0.000771891	0.000524003	0.000981007	0.00099705	0.000770208	0.000731739
P08670	VIME_HUMAN	VIM	4.1	2.1	53.652	2.6778	0	0	0	0	0	0	0	0	0	0	0	0
O43314	VIP2_HUMAN	PPIP5K2	57	21.6	140.41	323.31	0.00385062	0.00337883	0.00681156	0.00425869	0.00601689	0.00446767	0.000465013	0.000322761	0.000455092	0.000172212	0.000591277	0.000280422
Q69YN4	VIR_HUMAN	VIRMA	5.6	5.6	202.02	169.46	0	0	0	3.28118e-06	3.05535e-06	2.32338e-06	9.5948e-06	1.80439e-05	1.05223e-05	2.34048e-06	1.61401e-05	5.48186e-06
Q9NRW7	VPS45_HUMAN	VPS45	15.6	15.6	65.076	21.952	0	0	4.65622e-05	0	3.42211e-05	1.29834e-05	9.85272e-06	0	9.91003e-06	4.57698e-06	0	1.75623e-05
Q9UID3	VPS51_HUMAN	VPS51	4.5	4.5	86.041	4.8301	0	0	2.85922e-06	0	2.62075e-06	1.6548e-06	2.25512e-06	2.46496e-06	2.03838e-06	0	2.14338e-06	2.23955e-06
Q99986	VRK1_HUMAN	VRK1	60.4	60.4	45.476	157.43	0.00314966	0.00304582	0.00426652	0.00374079	0.00386501	0.00311366	0.00197695	0.00239663	0.00213847	0.00217072	0.0018771	0.00250012
Q8IV63	VRK3_HUMAN	VRK3	55.3	55.3	52.881	197.8	0.000511456	0.000603624	0.000964467	0.000686188	0.000681904	0.00071004	0.000283717	0.000247153	0.000322465	0.000249879	0.000247027	0.00023765
Q9UEU0	VTI1B_HUMAN	VTI1B	20.3	20.3	26.688	5.5151	0	0	3.42163e-05	1.09584e-05	2.81183e-05	1.15549e-05	1.53597e-05	1.14064e-05	1.29324e-05	0	2.0468e-05	1.46728e-05
Q7Z5K2	WAPL_HUMAN	WAPL	9.2	9.2	132.94	43.686	0	0	3.66444e-05	3.12029e-05	5.50792e-05	2.47247e-05	2.22611e-05	2.69848e-05	2.5228e-05	1.69315e-05	3.08857e-05	2.29321e-05
Q9Y6W5	WASF2_HUMAN	WASF2	13.5	13.5	54.283	82.269	2.01488e-05	1.59043e-05	3.80436e-05	4.08429e-05	7.50496e-05	3.05941e-05	3.1868e-05	2.08833e-05	4.26517e-05	0	3.84147e-05	1.38924e-05
Q9Y2W2	WBP11_HUMAN	WBP11	35.1	35.1	69.997	87.899	5.96254e-05	4.74179e-05	3.63265e-05	1.6397e-05	3.37609e-05	2.11405e-05	4.74967e-05	2.40411e-05	5.08e-05	2.25763e-05	5.72597e-05	1.90355e-05
Q9GZL7	WDR12_HUMAN	WDR12	52.7	52.7	47.707	182	0.000897701	0.00132534	0.00046542	0.000764504	0.000755375	0.00096008	0.000188806	0.000382507	0.000282493	0.000317552	0.000279932	0.000496026
Q9BV38	WDR18_HUMAN	WDR18	8.8	8.8	47.405	5.533	0	0	0	0	0	0	0	0	0	0	0	4.51317e-05
Q8TBZ3	WDR20_HUMAN	WDR20	5.4	5.4	62.892	30.714	0	0	0	0	0	0	0	0	0	0	0	0
Q9UNX4	WDR3_HUMAN	WDR3	18.6	18.6	106.1	29.278	9.39575e-05	9.40773e-06	9.74638e-06	0	1.16417e-05	0	1.31781e-05	1.04334e-05	3.15772e-05	0	2.60602e-05	2.81926e-05
Q8NI36	WDR36_HUMAN	WDR36	6.7	6.7	105.32	15.809	0.000100019	5.17798e-06	0	0	0	0	1.4597e-05	0	1.6309e-05	7.30284e-06	1.86472e-05	0
Q9Y2I8	WDR37_HUMAN	WDR37	5.7	5.7	54.665	4.3339	0	0	0	0	3.08191e-06	0	0	0	0	0	0	0
Q15061	WDR43_HUMAN	WDR43	51.4	51.4	74.89	152.41	0.000198962	0.000215908	0.000484753	0.000570563	0.000643292	0.000606305	0.000464381	0.000929001	0.000582614	0.000587814	0.000366846	0.000652974
O15213	WDR46_HUMAN	WDR46	10.5	10.5	68.07	27.709	4.99944e-05	4.60194e-05	1.95349e-05	1.4608e-05	1.80398e-05	3.18504e-05	2.63399e-05	3.33593e-05	2.85446e-05	3.0718e-05	2.24609e-05	4.68282e-05
Q8TAF3	WDR48_HUMAN	WDR48	16.8	16.8	76.21	69.665	0	1.21789e-05	1.4959e-05	0	0	0	2.03252e-05	0	2.29423e-05	1.59745e-05	2.48137e-05	2.83305e-05
P61964	WDR5_HUMAN	WDR5	51.2	51.2	36.588	98.056	1.57759e-05	1.97398e-05	7.38817e-05	5.76391e-05	6.84383e-05	5.02811e-05	0.000533372	0.000317481	0.000510352	0.00040015	0.000481435	0.000385632
Q9GZS3	WDR61_HUMAN	SKIC8	20.3	20.3	33.58	7.1886	0	0	0	0	0	0	4.00081e-05	0	0	0	0	0
Q6RFH5	WDR74_HUMAN	WDR74	16.6	16.6	42.441	53.154	0	0	0	0	0	1.03566e-05	1.81787e-05	3.73658e-05	2.32825e-05	2.09078e-05	2.03723e-05	3.15549e-05
Q8IWA0	WDR75_HUMAN	WDR75	4	4	94.498	6.76	0	0	0	0	0	0	0	0	0	0	0	0
Q6UXN9	WDR82_HUMAN	WDR82	27.2	27.2	35.079	119.56	0	0	0	0	0	0	0	0	0	0	0	0
O95785	WIZ_HUMAN	WIZ	11.8	11.8	178.67	30.172	0	0	5.11737e-05	4.29145e-05	0.000124071	0.000122205	0.000164136	0.000224707	0.000179242	0.000255118	0.000173726	0.000171851
Q01831	XPC_HUMAN	XPC	5	5	105.95	1.7566	0	0	0	0	0	0	0	2.1111e-05	0	1.80762e-05	0	0
O14980	XPO1_HUMAN	XPO1	36.7	36.7	123.38	323.31	1.62046e-05	6.5056e-06	0.00101156	0.000540602	0.00118471	0.000618261	0.000484372	0.000294537	0.000471769	6.93797e-05	0.000694854	0.000170131
P55060	XPO2_HUMAN	CSE1L	6.7	6.7	110.42	44.907	0	3.28544e-06	2.39806e-05	6.43767e-06	2.52812e-05	7.08469e-06	7.41454e-06	0	0	0	1.11464e-05	0
Q9HAV4	XPO5_HUMAN	XPO5	5.8	5.8	136.31	99.518	0	0	8.38516e-06	1.06617e-05	1.19291e-05	1.65141e-05	1.65165e-05	1.66411e-05	2.33301e-05	2.46639e-06	2.33566e-05	1.57267e-05
P18887	XRCC1_HUMAN	XRCC1	18.8	18.8	69.476	24.659	0	2.02632e-05	4.10205e-05	3.84075e-05	4.65106e-05	7.31883e-05	8.9801e-05	0.00023069	9.93143e-05	9.25292e-05	8.13997e-05	5.89955e-05
P13010	XRCC5_HUMAN	XRCC5	51	51	82.704	128.13	0.000571316	0.000584849	0.000723121	0.000870918	0.000943682	0.00122714	0.000726154	0.00088692	0.000686891	0.000946335	0.00072235	0.000922914
P12956	XRCC6_HUMAN	XRCC6	47.3	47.3	69.842	136.95	0.000839077	0.000717449	0.00133959	0.00159246	0.00161053	0.00174447	0.00129606	0.00158129	0.00172736	0.000936122	0.00131787	0.00175019
Q9H0D6	XRN2_HUMAN	XRN2	4.6	4.6	108.58	2.9599	0	0	0	0	0	4.23774e-05	0	0	0	0	0	0
Q8IY57	YAF2_HUMAN	YAF2	17.2	17.2	19.901	21.616	0	0	1.99747e-05	0	1.54525e-05	1.17851e-05	0	0	0	4.22346e-06	8.46354e-06	0
P67809	YBOX1_HUMAN	YBX1	47.8	37.7	35.924	262.22	2.03448e-05	0	6.79085e-05	5.06896e-05	6.46551e-05	7.16357e-05	0.000632073	0.000669113	0.000467865	0.000816562	0.00033121	0.000843192
P16989	YBOX3_HUMAN	YBX3	14	5.1	40.089	3.3459	0	0	0	0	0	0	0	0	0	0	0	0
Q96TA2	YMEL1_HUMAN	YME1L1	7.2	7.2	86.454	6.6974	0	0	1.66092e-05	1.23731e-05	1.77702e-05	1.62848e-05	2.42788e-05	3.39395e-05	2.39744e-05	1.87691e-05	2.25591e-05	4.96538e-05
Q9Y5A9	YTHD2_HUMAN	YTHDF2	13.6	9.3	62.333	13.775	0	0	5.75794e-05	2.83463e-05	5.18501e-05	4.92398e-05	8.9959e-05	0.000129701	0.000106455	8.41312e-05	0	0.000142057
Q7Z739	YTHD3_HUMAN	YTHDF3	6.7	2.4	63.86	2.0397	0	0	0	0	0	0	0	0	0	0	0	0
Q8ND82	Z280C_HUMAN	ZNF280C	6.2	6.2	83.095	4.4353	1.36131e-05	0	0	0	0	0	0	0	0	0	0	0
P25311	ZA2G_HUMAN	AZGP1	9.4	9.4	34.258	1.8904	0	0	0	0	0	0	0	0	0	0	0	0
O95365	ZBT7A_HUMAN	ZBTB7A	13	13	61.438	11.708	0	0	7.77209e-06	8.69744e-06	1.77969e-05	1.19501e-05	3.14598e-05	5.08208e-05	3.32274e-05	7.81096e-06	3.27025e-05	3.63072e-05
O75152	ZC11A_HUMAN	ZC3H11A	18.3	18.3	89.13	25.845	4.12354e-05	4.67238e-05	0.000145147	9.7531e-05	0.000149133	0.000124721	0.000240531	0.00017423	0.000203625	0.000209773	0.000167717	0.000159193
Q5T200	ZC3HD_HUMAN	ZC3H13	1.6	1.6	196.63	16.451	0	0	0	0	0	0	0	0	0	0	0	0
Q6PJT7	ZC3HE_HUMAN	ZC3H14	12.5	12.5	82.875	17.067	0	0	0	4.27044e-05	2.15662e-05	4.32768e-05	6.46122e-05	6.95049e-05	6.35272e-05	6.95479e-05	0	7.37629e-05
Q8WU90	ZC3HF_HUMAN	ZC3H15	32.6	32.6	48.602	128.93	5.74134e-05	3.14511e-05	0.000227977	0.000154019	0.000236834	0.000223245	0.000576628	0.000409202	0.000572205	0.000183694	0.000475132	0.000428757
Q9NP64	ZCC17_HUMAN	ZCCHC17	22.8	22.8	27.569	22.174	0.000129265	0.000177193	6.91546e-05	0.000176095	6.3321e-05	0.000145457	3.7719e-05	3.00961e-05	2.36028e-05	3.63267e-05	2.61814e-05	2.77072e-05
Q86VM9	ZCH18_HUMAN	ZC3H18	11.1	11.1	106.38	20.879	2.55784e-05	2.66252e-05	2.12199e-05	2.72707e-05	2.02153e-05	2.81707e-05	0.000149666	0.000134085	0.000149078	0.000118028	0.000144891	8.83093e-05
Q6NZY4	ZCHC8_HUMAN	ZCCHC8	8.2	8.2	78.576	1.6492	0	0	0	0	0	0	0	1.36522e-05	9.90515e-06	0	0	0
Q8N567	ZCHC9_HUMAN	ZCCHC9	16.6	16.6	30.477	6.4099	1.08673e-05	1.22071e-05	1.70307e-05	2.01808e-05	1.86501e-05	3.62305e-05	0	2.95058e-05	2.51441e-05	2.12899e-05	2.23844e-05	3.26168e-05
Q8TBF4	ZCRB1_HUMAN	ZCRB1	12	12	24.583	1.609	0	0	0	0	0	0	0	0	0	0	0	0
Q96JP5	ZFP91_HUMAN	ZFP91	8.2	8.2	63.444	7.7486	0	0	2.20831e-05	2.52689e-05	2.74912e-05	2.9692e-05	2.66323e-05	2.92758e-05	2.76526e-05	2.73317e-05	0	3.04953e-05
Q96KR1	ZFR_HUMAN	ZFR	14.8	14.8	117.01	68.526	0	0	3.14886e-05	4.09922e-05	3.1305e-05	4.4012e-05	0	5.50063e-05	3.47562e-05	6.78001e-05	9.17396e-05	5.07123e-05
P52739	ZN131_HUMAN	ZNF131	5.5	5.5	71.421	14.194	1.53405e-06	0	7.09881e-06	1.12543e-05	1.02582e-05	8.43282e-06	3.77962e-06	6.92579e-06	3.48412e-06	0	4.00262e-06	5.67726e-06
P52747	ZN143_HUMAN	ZNF143	5	5	68.895	5.2682	0	0	7.09881e-06	0	0	0	0	8.55024e-06	0	5.15457e-06	0	0
Q9UQR1	ZN148_HUMAN	ZNF148	7.1	7.1	88.975	10.006	0	0	7.09881e-06	0	0	1.4212e-05	1.93555e-05	2.335e-05	0	1.49064e-05	0	2.44281e-05
O43670	ZN207_HUMAN	ZNF207	8.2	8.2	50.75	16.956	0	5.89747e-05	7.09881e-06	0	3.76369e-05	0	0	0	0	0	0	0.000164947
Q9Y2X9	ZN281_HUMAN	ZNF281	8.3	8.3	96.914	11.419	0	0	7.09881e-06	0	0	7.49978e-06	8.13954e-06	1.80677e-05	1.08421e-05	8.42685e-06	1.13873e-05	2.01578e-05
Q5BKZ1	ZN326_HUMAN	ZNF326	6.4	6.4	65.653	47.602	0	9.98407e-06	7.09881e-06	2.23452e-05	2.80433e-05	2.59079e-05	9.49209e-05	0.000117622	9.04616e-05	0.000128118	8.21295e-05	9.29579e-05
Q9UL40	ZN346_HUMAN	ZNF346	8.5	8.5	32.932	2.578	2.86166e-05	2.65236e-05	7.09881e-06	3.39279e-05	2.54975e-05	3.08609e-05	2.95251e-05	0	2.87185e-05	2.37094e-05	0	0
Q96ME7	ZN512_HUMAN	ZNF512	5.5	5.5	64.494	1.9794	0	0	7.09881e-06	0	0	0	1.56088e-05	2.79252e-05	0	1.44363e-05	0	0
Q14966	ZN638_HUMAN	ZNF638	2.8	2.8	220.62	9.4582	2.35937e-05	2.72088e-05	7.09881e-06	2.18092e-05	4.01521e-05	6.35571e-05	5.46952e-05	6.29241e-05	7.69475e-05	6.6372e-05	6.07889e-05	5.69173e-05
Q8N1G0	ZN687_HUMAN	ZNF687	4.2	4.2	129.53	4.6044	0	0	7.09881e-06	0	0	0	0	0	0	0	2.47231e-06	0
Q5VV52	ZN691_HUMAN	ZNF691	18.7	18.7	35.809	8.1882	5.06464e-05	5.79987e-05	7.09881e-06	5.07126e-05	9.67639e-05	4.34847e-05	0	0	0	0	0	0
Q6DD87	ZN787_HUMAN	ZNF787	17.3	17.3	40.428	14.349	5.96128e-05	6.02121e-05	7.09881e-06	6.84554e-05	5.52481e-05	0	0.000175857	6.90584e-05	0	0	0.00015779	5.74335e-05
P17026	ZNF22_HUMAN	ZNF22	35.7	35.7	25.915	18.684	5.7638e-05	9.11325e-05	7.09881e-06	0.000277237	6.34207e-05	0.000165096	5.20973e-05	8.55104e-05	5.27141e-05	8.88312e-05	5.30136e-05	6.3226e-05
O95218	ZRAB2_HUMAN	ZRANB2	27.9	27.9	37.35	174.05	0.000638414	0.000674299	7.09881e-06	3.0522e-05	0.000125305	0.000119341	1.20634e-05	4.93546e-06	1.0641e-05	4.99978e-06	8.49786e-06	0
O43264	ZW10_HUMAN	ZW10	6.3	6.3	88.828	24.049	0	0	7.09881e-06	0	0	0	0	0	0	0	0	1.7568e-06
